# Supplementary material for: Light regulates alternative splicing outcomes via the TOR kinase pathway
Source: Cell Rep. Author manuscript; Available in PMC 2021 Oct 26. (PMC8547716; doi:10.1016/j.celrep.2021.109676)
Supplement: Supplementary Materials [file NIHMS1745235-supplement-Supplementary_Materials.zip]

Archive with 8 entries (8 files):
- 1-s2.0-S2211124721011207-mmc3.xlsx
- 1-s2.0-S2211124721011207-mmc4.xlsx
- 1-s2.0-S2211124721011207-mmc1.pdf
- 1-s2.0-S2211124721011207-mmc2.xlsx
- 1-s2.0-S2211124721011207-mmc5.xlsx
- 1-s2.0-S2211124721011207-mmc6.xlsx
- 1-s2.0-S2211124721011207-mmc7.xlsx
- 1-s2.0-S2211124721011207-mmc8.pdf
