# Supplementary material for: Light regulates alternative splicing outcomes via the TOR kinase pathway
Source: Cell Rep. Author manuscript; Available in PMC 2021 Oct 26. (PMC8547716; doi:10.1016/j.celrep.2021.109676)
Supplement: Supplementary Materials [file NIHMS1745235-supplement-Supplementary_Materials.zip › 1-s2.0-S2211124721011207-mmc3.xlsx]

## Sheet: Table S2
Locus	contrast	adj.pval	maxdeltaPS	log2FC	up.down
AT1G01510	Light-Dark	0.0049338	-0.148154	-0.532602	down-regulated
AT1G01750	Light-Dark	0.000268216	0.511211	0.383758	up-regulated
AT1G01920	Light-Dark	0.00884128	-0.162841	-0.542416	down-regulated
AT1G02090	Light-Dark	0.0014222	0.1994	0.462688	up-regulated
AT1G02260	Light-Dark	0.00955387	0.216079	-0.942896	down-regulated
AT1G02850	Light-Dark	0.000289399	-0.332803	-1.34828	down-regulated
AT1G03090	Light-Dark	0.000108408	-0.344473	-2.37217	down-regulated
AT1G03290	Light-Dark	0.00226198	-0.100847	-0.0877652	down-regulated
AT1G03610	Light-Dark	0.00701404	-0.146111	-0.759673	down-regulated
AT1G04300	Light-Dark	0.000287686	-0.101558	-0.580792	down-regulated
AT1G04810	Light-Dark	0.00932212	-0.163334	-0.625225	down-regulated
AT1G05380	Light-Dark	0.000287686	-0.145421	-0.525522	down-regulated
AT1G05600	Light-Dark	0.00158724	-0.225314	-0.543402	down-regulated
AT1G05890	Light-Dark	0.000312158	-0.153376	-1.38023	down-regulated
AT1G05960	Light-Dark	0.000428802	-0.156004	-0.68444	down-regulated
AT1G07880	Light-Dark	0.00256738	-0.297726	-0.523936	down-regulated
AT1G08210	Light-Dark	0.00341837	-0.183315	-1.25533	down-regulated
AT1G08660	Light-Dark	3.05e-05	-0.122111	-0.794455	down-regulated
AT1G08900	Light-Dark	0.000869452	-0.181152	-1.49562	down-regulated
AT1G09140	Light-Dark	5.31e-11	0.437193	0.430657	up-regulated
AT1G09280	Light-Dark	0.00574555	-0.28219	-1.24984	down-regulated
AT1G09420	Light-Dark	0.00968064	-0.259726	-0.784505	down-regulated
AT1G09570	Light-Dark	1.77e-10	-0.218538	-1.03057	down-regulated
AT1G10900	Light-Dark	3.31e-07	0.253314	1.58158	up-regulated
AT1G12580	Light-Dark	0.00722842	-0.137908	-0.756209	down-regulated
AT1G12970	Light-Dark	0.00452131	-0.166737	-0.707386	down-regulated
AT1G13000	Light-Dark	0.00766606	-0.236835	-0.751666	down-regulated
AT1G13570	Light-Dark	0.00038249	-0.210022	-1.32179	down-regulated
AT1G14140	Light-Dark	0.00150177	-0.265932	-0.0994272	down-regulated
AT1G16020	Light-Dark	0.00900467	0.164194	0.430299	up-regulated
AT1G18270	Light-Dark	0.00863617	-0.113086	-0.736425	down-regulated
AT1G18620	Light-Dark	0.00278976	-0.134099	-0.908978	down-regulated
AT1G19400	Light-Dark	0.00868975	-0.143445	-0.072654	down-regulated
AT1G20920	Light-Dark	0.00696576	-0.103362	-0.676404	down-regulated
AT1G20970	Light-Dark	3.32e-05	-0.199531	-0.681121	down-regulated
AT1G22790	Light-Dark	0.00304599	-0.191166	-0.301722	down-regulated
AT1G23020	Light-Dark	0.000424859	0.18314	0.554131	up-regulated
AT1G25175	Light-Dark	0.00816746	-0.103865	-0.85509	down-regulated
AT1G25540	Light-Dark	0.00619672	-0.175978	-0.508848	down-regulated
AT1G26580	Light-Dark	0.000134846	-0.272409	-1.04139	down-regulated
AT1G26620	Light-Dark	0.00882291	0.106285	-0.848229	down-regulated
AT1G27460	Light-Dark	0.000402596	-0.191843	-0.479266	down-regulated
AT1G27520	Light-Dark	0.000141199	-0.11388	-0.852455	down-regulated
AT1G27630	Light-Dark	0.00028616	-0.253743	-0.637658	down-regulated
AT1G29400	Light-Dark	2.99e-08	-0.243062	-0.994463	down-regulated
AT1G32900	Light-Dark	7.9e-07	0.210764	4.18132	up-regulated
AT1G33050	Light-Dark	0.00452641	-0.140271	-1.78383	down-regulated
AT1G34320	Light-Dark	0.00106398	-0.209293	-0.195821	down-regulated
AT1G47270	Light-Dark	0.00882164	-0.199077	-1.69235	down-regulated
AT1G48030	Light-Dark	4.87e-11	-0.201627	0.629663	up-regulated
AT1G49050	Light-Dark	0.000386337	-0.25197	-0.78326	down-regulated
AT1G50410	Light-Dark	0.0014797	-0.112813	-0.320654	down-regulated
AT1G51805	Light-Dark	0.0058426	0.145315	0.923966	up-regulated
AT1G52320	Light-Dark	0.00528165	-0.143196	-0.646428	down-regulated
AT1G53430	Light-Dark	0.00295123	-0.165949	-0.262466	down-regulated
AT1G53440	Light-Dark	0.00304599	-0.164786	-1.70844	down-regulated
AT1G54100	Light-Dark	0.00602311	-0.134151	-0.53283	down-regulated
AT1G54370	Light-Dark	0.00868975	-0.215633	-0.52552	down-regulated
AT1G55500	Light-Dark	0.00505818	0.133009	0.593489	up-regulated
AT1G56460	Light-Dark	0.000738934	-0.184646	-0.675235	down-regulated
AT1G58180	Light-Dark	0.000137389	-0.29987	-1.59052	down-regulated
AT1G60140	Light-Dark	2.56e-10	-0.102963	-2.16143	down-regulated
AT1G60990	Light-Dark	0.00297371	-0.13724	0.110291	up-regulated
AT1G61100	Light-Dark	1.12e-06	-0.329794	-1.02024	down-regulated
AT1G61180	Light-Dark	0.00455893	-0.212683	-0.569191	down-regulated
AT1G61690	Light-Dark	0.00143222	0.148988	-0.992107	down-regulated
AT1G62810	Light-Dark	0.00828195	-0.17022	-0.867749	down-regulated
AT1G63880	Light-Dark	4.54e-07	-0.196624	-1.29884	down-regulated
AT1G64400	Light-Dark	0.00353745	0.198079	2.37571	up-regulated
AT1G64530	Light-Dark	0.00609687	-0.121639	0.00661453	up-regulated
AT1G66260	Light-Dark	5.86e-05	0.15497	0.353686	up-regulated
AT1G67900	Light-Dark	3.69e-07	0.218198	1.51887	up-regulated
AT1G68190	Light-Dark	0.000231778	-0.33385	-2.06572	down-regulated
AT1G69220	Light-Dark	4.06e-06	-0.143771	-1.17454	down-regulated
AT1G69830	Light-Dark	3.8e-13	0.408761	3.04852	up-regulated
AT1G70290	Light-Dark	0.000664247	-0.166396	-2.04287	down-regulated
AT1G70580	Light-Dark	0.000462059	0.166268	2.02009	up-regulated
AT1G70980	Light-Dark	0.00351276	-0.139902	-0.898367	down-regulated
AT1G71410	Light-Dark	0.00617035	-0.165453	-1.63392	down-regulated
AT1G72410	Light-Dark	2.61e-06	-0.123141	-1.90149	down-regulated
AT1G72500	Light-Dark	0.00548493	0.222193	2.156	up-regulated
AT1G72770	Light-Dark	0.000172067	0.156579	0.45359	up-regulated
AT1G73600	Light-Dark	9.32e-05	0.261421	3.25983	up-regulated
AT1G75180	Light-Dark	0.000261411	0.163256	-0.776717	down-regulated
AT1G78000	Light-Dark	0.000653165	0.133863	-0.0755308	down-regulated
AT1G78490	Light-Dark	0.00828331	0.130558	-0.28454	down-regulated
AT1G79830	Light-Dark	5.31e-11	-0.104574	-0.604763	down-regulated
AT1G79930	Light-Dark	1.47e-07	0.242612	0.501008	up-regulated
AT2G01270	Light-Dark	2.11e-05	-0.192665	-0.937388	down-regulated
AT2G01860	Light-Dark	0.00630027	0.216501	-1.0055	down-regulated
AT2G02080	Light-Dark	0.00456421	-0.155378	-0.967715	down-regulated
AT2G04690	Light-Dark	0.00100543	-0.259846	-1.08673	down-regulated
AT2G05310	Light-Dark	0.000373629	-0.125145	-0.342472	down-regulated
AT2G15580	Light-Dark	0.00863617	-0.140505	0.107774	up-regulated
AT2G16380	Light-Dark	2.73e-06	-0.299768	-1.55524	down-regulated
AT2G16390	Light-Dark	0.00598955	-0.107602	-1.29348	down-regulated
AT2G17036	Light-Dark	0.00469405	-0.365608	-2.26696	down-regulated
AT2G17550	Light-Dark	0.00388118	-0.185654	-1.20161	down-regulated
AT2G18700	Light-Dark	0.000496414	-0.192029	-2.6895	down-regulated
AT2G20210	Light-Dark	0.00980513	-0.277708	-0.169407	down-regulated
AT2G20830	Light-Dark	0.00452641	-0.21545	0.585758	up-regulated
AT2G21660	Light-Dark	6.47e-05	-0.118144	-0.231368	down-regulated
AT2G22240	Light-Dark	0.000388027	0.153182	3.42085	up-regulated
AT2G22970	Light-Dark	0.00768129	-0.155701	0.114972	up-regulated
AT2G23000	Light-Dark	0.000172067	0.318315	3.25571	up-regulated
AT2G24120	Light-Dark	0.000248654	0.130505	0.616046	up-regulated
AT2G24280	Light-Dark	4.58e-07	0.151185	0.808675	up-regulated
AT2G26300	Light-Dark	2.16e-07	-0.155056	-1.46954	down-regulated
AT2G26430	Light-Dark	0.00863617	-0.217999	-0.929991	down-regulated
AT2G26770	Light-Dark	0.0068678	-0.176532	0.719082	up-regulated
AT2G26980	Light-Dark	0.000111228	-0.118279	-2.1589	down-regulated
AT2G28105	Light-Dark	0.00362126	0.49048	0.861425	up-regulated
AT2G28150	Light-Dark	0.00689203	-0.136909	-0.441245	down-regulated
AT2G28290	Light-Dark	0.00958437	-0.125321	-0.0759027	down-regulated
AT2G30600	Light-Dark	0.00484568	-0.141722	-1.628	down-regulated
AT2G31280	Light-Dark	0.000253519	-0.206372	-0.209549	down-regulated
AT2G31810	Light-Dark	1.19e-06	-0.111679	-1.50474	down-regulated
AT2G31900	Light-Dark	0.00590637	0.271195	-0.250116	down-regulated
AT2G32500	Light-Dark	0.00653762	-0.186897	0.679391	up-regulated
AT2G32880	Light-Dark	0.00395306	-0.288611	-0.88424	down-regulated
AT2G34750	Light-Dark	6.41e-06	-0.140996	-0.806808	down-regulated
AT2G35320	Light-Dark	0.00921218	-0.17016	-0.688871	down-regulated
AT2G35830	Light-Dark	0.00377305	-0.164456	0.243598	up-regulated
AT2G35840	Light-Dark	0.00452131	-0.134309	0.746835	up-regulated
AT2G35920	Light-Dark	1.8e-08	-0.307281	-0.856434	down-regulated
AT2G36320	Light-Dark	0.00462945	-0.246892	-1.54868	down-regulated
AT2G36630	Light-Dark	0.0047183	0.13087	1.93902	up-regulated
AT2G36720	Light-Dark	0.00388118	-0.139888	-0.168159	down-regulated
AT2G37340	Light-Dark	0.000286819	0.123147	0.162023	up-regulated
AT2G38010	Light-Dark	0.00233967	0.227352	1.5615	up-regulated
AT2G38020	Light-Dark	4.67e-05	-0.2105	-0.433336	down-regulated
AT2G38980	Light-Dark	0.000370003	-0.112825	-1.68013	down-regulated
AT2G39000	Light-Dark	0.00220968	-0.118685	-0.800077	down-regulated
AT2G39580	Light-Dark	0.00191379	-0.182383	-1.08577	down-regulated
AT2G39800	Light-Dark	0.00868701	0.102696	2.68842	up-regulated
AT2G39930	Light-Dark	0.00719247	0.139602	-0.175583	down-regulated
AT2G40020	Light-Dark	0.00327647	-0.256003	0.251938	up-regulated
AT2G40460	Light-Dark	0.00255264	0.189394	2.03582	up-regulated
AT2G41500	Light-Dark	0.00570953	-0.203779	-0.537126	down-regulated
AT2G41560	Light-Dark	1.14e-07	-0.227953	-2.29482	down-regulated
AT2G41880	Light-Dark	0.00452755	-0.317285	-0.426345	down-regulated
AT2G42120	Light-Dark	0.00689747	0.160642	0.284265	up-regulated
AT2G42170	Light-Dark	0.00239262	-0.217909	-1.77438	down-regulated
AT2G42400	Light-Dark	0.00633488	-0.151497	-0.740869	down-regulated
AT2G42890	Light-Dark	0.000466637	-0.192997	-1.61065	down-regulated
AT2G43160	Light-Dark	1.66e-08	-0.185774	-0.923175	down-regulated
AT2G43680	Light-Dark	4.33e-07	-0.14774	-1.06311	down-regulated
AT2G44950	Light-Dark	0.00753385	-0.130246	-0.140163	down-regulated
AT2G46820	Light-Dark	6.88e-07	-0.215724	0.658823	up-regulated
AT2G46830	Light-Dark	1.02e-07	0.161347	1.41124	up-regulated
AT2G47220	Light-Dark	0.00998964	-0.15399	-0.314522	down-regulated
AT2G47250	Light-Dark	0.00625279	0.15383	0.67549	up-regulated
AT2G48100	Light-Dark	0.000227522	-0.244084	-0.439955	down-regulated
AT3G01310	Light-Dark	6.45e-09	-0.324511	-1.89212	down-regulated
AT3G01770	Light-Dark	4e-06	-0.201094	-1.90437	down-regulated
AT3G01980	Light-Dark	0.0060151	0.188038	0.0398625	up-regulated
AT3G02170	Light-Dark	0.000315219	-0.235402	-0.97919	down-regulated
AT3G02300	Light-Dark	1.85e-06	0.398957	-0.16133	down-regulated
AT3G02380	Light-Dark	0.00312634	0.105689	1.39424	up-regulated
AT3G03380	Light-Dark	4.68e-13	-0.219546	-1.10974	down-regulated
AT3G03780	Light-Dark	3.85e-05	0.128904	3.84418	up-regulated
AT3G04600	Light-Dark	0.00510351	-0.103497	0.0889154	up-regulated
AT3G04910	Light-Dark	0.00129202	-0.201072	-1.18993	down-regulated
AT3G05030	Light-Dark	0.00428124	0.166442	1.917	up-regulated
AT3G05090	Light-Dark	0.000358449	-0.165643	-0.0481774	down-regulated
AT3G06080	Light-Dark	0.00602311	0.112404	-1.0141	down-regulated
AT3G06450	Light-Dark	0.00123402	-0.13486	-0.67762	down-regulated
AT3G06530	Light-Dark	0.000986519	0.129005	1.33578	up-regulated
AT3G07280	Light-Dark	0.00608507	-0.132196	-1.25934	down-regulated
AT3G07420	Light-Dark	0.00696576	-0.257721	-0.344583	down-regulated
AT3G09600	Light-Dark	7.66e-09	0.158686	0.208934	up-regulated
AT3G10030	Light-Dark	2.24e-05	-0.248073	-1.16302	down-regulated
AT3G10160	Light-Dark	0.000699719	0.191062	0.384022	up-regulated
AT3G13222	Light-Dark	0.00023625	-0.210902	-0.771965	down-regulated
AT3G14010	Light-Dark	5.11e-08	-0.286933	-0.713385	down-regulated
AT3G15010	Light-Dark	0.00315512	-0.181229	0.202402	up-regulated
AT3G15355	Light-Dark	0.00371573	-0.124765	-0.757826	down-regulated
AT3G15620	Light-Dark	8.19e-06	-0.327394	-2.25986	down-regulated
AT3G16840	Light-Dark	0.00127224	0.143364	0.495267	up-regulated
AT3G17650	Light-Dark	0.00868975	-0.103769	-0.876118	down-regulated
AT3G19850	Light-Dark	0.00607233	-0.243544	-1.9242	down-regulated
AT3G19860	Light-Dark	7.11e-05	-0.172902	-1.79202	down-regulated
AT3G20810	Light-Dark	7.05e-07	-0.216966	-2.48273	down-regulated
AT3G23430	Light-Dark	3.26e-05	-0.1102	-0.410112	down-regulated
AT3G23980	Light-Dark	0.000286819	-0.154245	-0.288542	down-regulated
AT3G24460	Light-Dark	0.000353782	0.406095	4.75029	up-regulated
AT3G25840	Light-Dark	2.61e-06	-0.200943	-0.546122	down-regulated
AT3G26165	Light-Dark	0.00278976	-0.164299	-1.7827	down-regulated
AT3G26600	Light-Dark	0.000696266	-0.337259	-0.213148	down-regulated
AT3G26890	Light-Dark	2.02e-08	-0.167825	-1.31671	down-regulated
AT3G27260	Light-Dark	9.15e-05	-0.139933	-0.332931	down-regulated
AT3G27997	Light-Dark	0.00417955	0.381095	-0.588467	down-regulated
AT3G29240	Light-Dark	4.96e-05	-0.177048	-1.06021	down-regulated
AT3G43300	Light-Dark	6.21e-05	-0.185075	-0.574851	down-regulated
AT3G44670	Light-Dark	0.00464437	0.174778	0.17769	up-regulated
AT3G44970	Light-Dark	0.00872284	0.143219	3.15664	up-regulated
AT3G46780	Light-Dark	0.00304599	-0.103372	0.511238	up-regulated
AT3G46920	Light-Dark	0.00987702	0.196442	0.219645	up-regulated
AT3G46950	Light-Dark	0.00182858	-0.24538	0.540168	up-regulated
AT3G47250	Light-Dark	0.00452755	-0.188325	-0.586908	down-regulated
AT3G47350	Light-Dark	0.00143222	-0.101064	-0.480162	down-regulated
AT3G48780	Light-Dark	0.00074395	-0.155879	-1.27637	down-regulated
AT3G49140	Light-Dark	0.00123402	-0.144522	-0.411749	down-regulated
AT3G49310	Light-Dark	0.000137063	-0.11039	-0.41929	down-regulated
AT3G49430	Light-Dark	0.000232269	0.213895	0.59055	up-regulated
AT3G50790	Light-Dark	0.000273652	-0.134521	0.0114231	up-regulated
AT3G51895	Light-Dark	0.00163275	0.15437	2.05032	up-regulated
AT3G52170	Light-Dark	0.00177615	0.238793	0.681332	up-regulated
AT3G53940	Light-Dark	0.00590637	0.30991	0.754475	up-regulated
AT3G54380	Light-Dark	0.00106563	-0.194735	-0.695118	down-regulated
AT3G54650	Light-Dark	3.05e-05	-0.130001	-0.964485	down-regulated
AT3G54760	Light-Dark	2.25e-05	-0.235348	0.291721	up-regulated
AT3G54920	Light-Dark	0.0009346	-0.154901	-2.63486	down-regulated
AT3G56850	Light-Dark	0.00252545	-0.182223	-0.842952	down-regulated
AT3G56860	Light-Dark	1.12e-06	-0.103975	-0.364583	down-regulated
AT3G57170	Light-Dark	0.000364723	-0.160521	-0.684115	down-regulated
AT3G57410	Light-Dark	4.68e-13	-0.187034	-1.00158	down-regulated
AT3G57770	Light-Dark	0.00948882	-0.333541	-0.875274	down-regulated
AT3G58670	Light-Dark	0.000424859	-0.127709	-1.84279	down-regulated
AT3G59350	Light-Dark	2.63e-06	-0.158035	-2.0693	down-regulated
AT3G59910	Light-Dark	0.00190105	0.147593	0.359784	up-regulated
AT3G60250	Light-Dark	0.00071078	-0.177612	-0.934901	down-regulated
AT3G60740	Light-Dark	0.000367602	-0.224351	-0.408069	down-regulated
AT3G61010	Light-Dark	0.000109983	-0.17951	-0.837826	down-regulated
AT3G61860	Light-Dark	2.05e-05	-0.279797	-0.240986	down-regulated
AT3G61950	Light-Dark	0.00182858	0.368993	1.32439	up-regulated
AT3G62750	Light-Dark	0.00118849	-0.237479	-0.918971	down-regulated
AT4G00480	Light-Dark	0.00168914	-0.27013	0.481632	up-regulated
AT4G01390	Light-Dark	0.00768711	-0.343343	-0.885424	down-regulated
AT4G02480	Light-Dark	2.32e-07	-0.136953	-0.767601	down-regulated
AT4G02600	Light-Dark	0.000692085	-0.22137	-0.478032	down-regulated
AT4G03510	Light-Dark	0.00396002	-0.148828	-1.45831	down-regulated
AT4G05330	Light-Dark	1.47e-06	-0.442167	-2.2646	down-regulated
AT4G14920	Light-Dark	0.00112071	-0.115557	-0.32412	down-regulated
AT4G16280	Light-Dark	0.000336642	0.126774	-0.539268	down-regulated
AT4G16480	Light-Dark	0.00630027	-0.155436	-1.51306	down-regulated
AT4G16950	Light-Dark	0.000241037	-0.160975	-1.10977	down-regulated
AT4G17770	Light-Dark	0.000147058	0.110697	1.81504	up-regulated
AT4G19500	Light-Dark	1.54e-06	-0.172675	-0.53088	down-regulated
AT4G19600	Light-Dark	0.0047183	-0.134423	-0.306556	down-regulated
AT4G20070	Light-Dark	2.3e-10	-0.453007	-1.79349	down-regulated
AT4G21410	Light-Dark	0.00290713	-0.256402	-1.43032	down-regulated
AT4G23300	Light-Dark	0.00870477	-0.115661	-0.68205	down-regulated
AT4G23600	Light-Dark	0.00720255	0.109509	3.30979	up-regulated
AT4G24230	Light-Dark	0.00882164	-0.197309	-1.90436	down-regulated
AT4G24630	Light-Dark	0.00127224	-0.432424	-0.927488	down-regulated
AT4G24740	Light-Dark	1.14e-07	0.211354	0.580598	up-regulated
AT4G25990	Light-Dark	0.00464437	-0.150877	-1.12603	down-regulated
AT4G26400	Light-Dark	0.00050726	-0.232837	-2.77294	down-regulated
AT4G26530	Light-Dark	0.000266285	0.270173	1.53157	up-regulated
AT4G26600	Light-Dark	1.36e-05	0.228196	0.883304	up-regulated
AT4G29900	Light-Dark	0.00014895	-0.137212	-1.20969	down-regulated
AT4G30200	Light-Dark	0.00451545	-0.170372	-0.859502	down-regulated
AT4G30310	Light-Dark	0.00139554	-0.158087	-0.516741	down-regulated
AT4G30580	Light-Dark	0.00028616	0.208529	-0.552241	down-regulated
AT4G32160	Light-Dark	0.000141778	-0.239107	-0.957873	down-regulated
AT4G32440	Light-Dark	0.00590637	-0.119116	-0.951656	down-regulated
AT4G32770	Light-Dark	3.92e-05	0.120434	2.25399	up-regulated
AT4G32920	Light-Dark	3.11e-05	0.126487	1.28813	up-regulated
AT4G33050	Light-Dark	0.00327078	-0.253577	-0.364797	down-regulated
AT4G33430	Light-Dark	0.0084003	-0.142434	-0.346597	down-regulated
AT4G33625	Light-Dark	0.00127921	-0.111472	-0.58804	down-regulated
AT4G34030	Light-Dark	0.000326302	-0.121094	-0.824355	down-regulated
AT4G34100	Light-Dark	0.00289603	0.126124	-0.267294	down-regulated
AT4G35780	Light-Dark	0.00385413	-0.210516	-1.11389	down-regulated
AT4G35785	Light-Dark	0.00388118	-0.157001	-0.250493	down-regulated
AT4G35800	Light-Dark	0.00788932	-0.17428	-0.149448	down-regulated
AT4G36190	Light-Dark	0.00430751	-0.212156	-0.122027	down-regulated
AT4G36630	Light-Dark	0.00211721	0.130609	-0.250165	down-regulated
AT4G36690	Light-Dark	0.000496414	0.168195	-0.366535	down-regulated
AT4G36850	Light-Dark	0.0058426	-0.267014	-4.04243	down-regulated
AT4G37280	Light-Dark	0.00968064	-0.135638	-0.804933	down-regulated
AT4G38240	Light-Dark	0.00498632	-0.173729	-0.951417	down-regulated
AT4G38420	Light-Dark	1.23e-05	-0.114943	-0.0417427	down-regulated
AT4G38470	Light-Dark	0.00647031	-0.109802	-1.21331	down-regulated
AT4G39100	Light-Dark	0.00245151	-0.131398	-0.0356628	down-regulated
AT4G39210	Light-Dark	0.000873321	0.229227	3.21977	up-regulated
AT5G01240	Light-Dark	0.00257164	-0.107452	-0.765598	down-regulated
AT5G02250	Light-Dark	0.00330869	-0.156068	-0.579561	down-regulated
AT5G02940	Light-Dark	0.00304961	-0.143595	0.426445	up-regulated
AT5G04720	Light-Dark	0.00705634	-0.108235	-0.646177	down-regulated
AT5G04830	Light-Dark	2.11e-05	-0.30244	1.0669	up-regulated
AT5G05800	Light-Dark	0.00290713	-0.160103	-0.516799	down-regulated
AT5G08020	Light-Dark	0.00304599	-0.150697	1.1995	up-regulated
AT5G09330	Light-Dark	0.000262363	0.11508	0.111532	up-regulated
AT5G10350	Light-Dark	6.32e-05	0.162569	0.0246419	up-regulated
AT5G11170	Light-Dark	7.87e-06	0.19182	0.292375	up-regulated
AT5G12440	Light-Dark	0.00224758	-0.149981	-0.755062	down-regulated
AT5G13980	Light-Dark	5.82e-06	-0.155478	-0.817387	down-regulated
AT5G14120	Light-Dark	1.77e-08	-0.136177	-3.21616	down-regulated
AT5G14270	Light-Dark	1.68e-05	-0.253675	-0.488878	down-regulated
AT5G16980	Light-Dark	0.000873321	-0.308836	0.101359	up-regulated
AT5G17670	Light-Dark	0.000367784	-0.292857	-0.264399	down-regulated
AT5G18230	Light-Dark	0.00182036	0.169642	0.0381568	up-regulated
AT5G18590	Light-Dark	0.000143008	-0.256523	-0.97499	down-regulated
AT5G18630	Light-Dark	0.00642843	-0.125589	-0.794573	down-regulated
AT5G19030	Light-Dark	0.00619672	-0.337524	-0.41175	down-regulated
AT5G19430	Light-Dark	0.000364723	-0.329598	-0.539429	down-regulated
AT5G21930	Light-Dark	0.00297371	-0.101674	-0.708669	down-regulated
AT5G22940	Light-Dark	0.00511376	-0.189926	-0.69186	down-regulated
AT5G24030	Light-Dark	0.00466107	-0.202707	-0.769375	down-regulated
AT5G24120	Light-Dark	6.06e-05	0.107873	2.84599	up-regulated
AT5G24150	Light-Dark	2.66e-06	0.238967	4.99328	up-regulated
AT5G24810	Light-Dark	0.00498632	0.146024	1.20212	up-regulated
AT5G25270	Light-Dark	0.000188597	-0.178816	-0.472269	down-regulated
AT5G35170	Light-Dark	6.07e-05	-0.109704	-0.0380561	down-regulated
AT5G40500	Light-Dark	0.00243658	0.269625	0.858765	up-regulated
AT5G40740	Light-Dark	0.00630027	-0.142177	-0.873876	down-regulated
AT5G40850	Light-Dark	4.49e-05	-0.104118	-2.08801	down-regulated
AT5G41260	Light-Dark	0.00161639	-0.168097	-0.654027	down-regulated
AT5G41612	Light-Dark	0.00384809	-0.481763	0.435525	up-regulated
AT5G41900	Light-Dark	0.00261145	0.31363	3.11881	up-regulated
AT5G42420	Light-Dark	0.00290713	-0.153433	-0.585137	down-regulated
AT5G42920	Light-Dark	0.00207685	-0.121702	-0.0154312	down-regulated
AT5G44530	Light-Dark	0.00428507	0.214505	0.491528	up-regulated
AT5G45500	Light-Dark	0.00528544	-0.147358	-0.607859	down-regulated
AT5G46150	Light-Dark	4.66e-05	-0.120577	-1.35765	down-regulated
AT5G46410	Light-Dark	0.00439389	-0.107433	-0.955372	down-regulated
AT5G46420	Light-Dark	0.000200023	0.173711	-0.0635682	down-regulated
AT5G47020	Light-Dark	0.00518768	-0.151691	-0.428096	down-regulated
AT5G48380	Light-Dark	0.000970075	-0.158384	-0.567963	down-regulated
AT5G48570	Light-Dark	0.00854665	0.252179	2.50573	up-regulated
AT5G48880	Light-Dark	0.000681185	0.412945	3.92419	up-regulated
AT5G51200	Light-Dark	0.00037406	-0.104233	-0.506677	down-regulated
AT5G52040	Light-Dark	0.000153082	0.131759	0.294254	up-regulated
AT5G52310	Light-Dark	0.000821677	0.384604	2.67078	up-regulated
AT5G53550	Light-Dark	3.35e-05	-0.184268	-1.25722	down-regulated
AT5G54130	Light-Dark	0.000219315	0.279517	2.14916	up-regulated
AT5G55060	Light-Dark	0.0044998	-0.147461	-0.569954	down-regulated
AT5G55100	Light-Dark	2.26e-07	-0.142745	-0.55363	down-regulated
AT5G57565	Light-Dark	0.00118849	0.292043	-0.580792	down-regulated
AT5G57630	Light-Dark	0.000109042	-0.138444	-0.870604	down-regulated
AT5G57655	Light-Dark	1.66e-06	-0.10683	-1.40503	down-regulated
AT5G58470	Light-Dark	0.000315891	-0.233393	0.141421	up-regulated
AT5G58870	Light-Dark	0.000215783	0.130926	1.23064	up-regulated
AT5G59950	Light-Dark	0.000830235	-0.12302	0.120669	up-regulated
AT5G61380	Light-Dark	6.94e-06	-0.179955	-1.2957	down-regulated
AT5G62130	Light-Dark	0.00138244	0.102371	1.77162	up-regulated
AT5G63190	Light-Dark	0.00798341	-0.160649	-2.084	down-regulated
AT5G63610	Light-Dark	0.00392825	-0.103886	-0.684086	down-regulated
AT5G64170	Light-Dark	0.00504264	0.249126	5.95042	up-regulated
AT5G64180	Light-Dark	0.00243658	-0.438512	0.222641	up-regulated
AT5G64200	Light-Dark	3.2e-05	0.206187	0.473157	up-regulated
AT5G64572	Light-Dark	0.00456151	0.113683	-1.2606	down-regulated
AT5G64813	Light-Dark	0.00438323	-0.124888	-0.668441	down-regulated
AT5G64860	Light-Dark	0.00297371	-0.189375	-0.501098	down-regulated
AT5G65110	Light-Dark	0.00304599	-0.104285	-0.790278	down-regulated
AT5G66030	Light-Dark	2.85e-05	-0.242925	-1.19261	down-regulated
AT5G67480	Light-Dark	0.00786025	0.154796	-2.6888	down-regulated
AT5G67570	Light-Dark	0.000316502	-0.17805	-0.545092	down-regulated
