# Supplementary material for: Light regulates alternative splicing outcomes via the TOR kinase pathway
Source: Cell Rep. Author manuscript; Available in PMC 2021 Oct 26. (PMC8547716; doi:10.1016/j.celrep.2021.109676)
Supplement: Supplementary Materials [file NIHMS1745235-supplement-Supplementary_Materials.zip › 1-s2.0-S2211124721011207-mmc4.xlsx]

## Sheet: Table S3
PANTHER GO-Slim Biological Process	Arabidopsis thaliana - REFLIST (27416)	Input (18)	Input (expected)	Input (over/under)	Input (fold Enrichment)	Input (raw P-value)	Input (FDR)
mRNA cis splicing, via spliceosome (GO:0045292)	34	4	.02	+	> 100	1.19E-08	1.50E-06
regulation of mRNA splicing, via spliceosome (GO:0048024)	50	5	.03	+	> 100	3.06E-10	7.66E-08
regulation of RNA splicing (GO:0043484)	51	5	.04	+	> 100	3.36E-10	7.21E-08
regulation of alternative mRNA splicing, via spliceosome (GO:0000381)	43	4	.03	+	> 100	2.87E-08	3.32E-06
alternative mRNA splicing, via spliceosome (GO:0000380)	44	4	.03	+	> 100	3.13E-08	3.37E-06
regulation of mRNA processing (GO:0050684)	59	5	.04	+	> 100	6.68E-10	1.12E-07
regulation of mRNA metabolic process (GO:1903311)	63	5	.04	+	> 100	9.11E-10	1.25E-07
mRNA splicing, via spliceosome (GO:0000398)	173	7	.12	+	58.39	2.19E-11	3.30E-08
RNA splicing, via transesterification reactions with bulged adenosine as nucleophile (GO:0000377)	174	7	.12	+	58.05	2.28E-11	1.71E-08
RNA splicing, via transesterification reactions (GO:0000375)	174	7	.12	+	58.05	2.28E-11	1.14E-08
RNA splicing (GO:0008380)	191	7	.13	+	52.88	4.29E-11	1.61E-08
mRNA processing (GO:0006397)	225	7	.16	+	44.89	1.31E-10	3.92E-08
mRNA metabolic process (GO:0016071)	286	7	.20	+	35.32	6.66E-10	1.25E-07
RNA processing (GO:0006396)	495	8	.34	+	23.32	7.65E-10	1.15E-07
regulation of RNA metabolic process (GO:0051252)	600	6	.42	+	14.43	2.41E-06	2.26E-04
regulation of nucleobase-containing compound metabolic process (GO:0019219)	630	6	.44	+	13.74	3.18E-06	2.81E-04
regulation of gene expression (GO:0010468)	778	6	.54	+	11.13	1.05E-05	7.54E-04
regulation of nitrogen compound metabolic process (GO:0051171)	826	6	.57	+	10.48	1.48E-05	1.01E-03
regulation of primary metabolic process (GO:0080090)	830	6	.58	+	10.43	1.52E-05	9.51E-04
regulation of cellular metabolic process (GO:0031323)	851	6	.59	+	10.17	1.75E-05	1.05E-03
regulation of macromolecule metabolic process (GO:0060255)	944	6	.65	+	9.17	3.13E-05	1.62E-03
RNA metabolic process (GO:0016070)	1275	8	.88	+	9.05	1.07E-06	1.07E-04
regulation of metabolic process (GO:0019222)	969	6	.67	+	8.93	3.62E-05	1.81E-03
gene expression (GO:0010467)	1497	8	1.04	+	7.71	3.53E-06	2.95E-04
nucleic acid metabolic process (GO:0090304)	1524	8	1.06	+	7.57	4.03E-06	3.19E-04
regulation of cellular process (GO:0050794)	1394	7	.97	+	7.25	2.61E-05	1.40E-03
nucleobase-containing compound metabolic process (GO:0006139)	1730	8	1.20	+	6.67	1.03E-05	7.71E-04
regulation of biological process (GO:0050789)	1567	7	1.09	+	6.45	5.52E-05	2.59E-03
heterocycle metabolic process (GO:0046483)	1822	8	1.26	+	6.34	1.50E-05	9.80E-04
cellular aromatic compound metabolic process (GO:0006725)	1878	8	1.30	+	6.15	1.87E-05	1.08E-03
organic cyclic compound metabolic process (GO:1901360)	1925	8	1.33	+	6.00	2.24E-05	1.24E-03
cellular nitrogen compound metabolic process (GO:0034641)	2133	8	1.48	+	5.41	4.69E-05	2.27E-03
biological regulation (GO:0065007)	1937	7	1.34	+	5.21	2.09E-04	9.52E-03
macromolecule metabolic process (GO:0043170)	3275	8	2.27	+	3.52	9.27E-04	4.10E-02
PANTHER GO-Slim Molecular Function	Arabidopsis thaliana - REFLIST (27416)	Input (18)	Input (expected)	Input (over/under)	Input (fold Enrichment)	Input (raw P-value)	Input (FDR)
RNA binding (GO:0003723)	641	7	.44	+	15.76	1.56E-07	6.95E-05
nucleic acid binding (GO:0003676)	1295	7	.90	+	7.80	1.62E-05	3.61E-03
heterocyclic compound binding (GO:1901363)	1480	7	1.03	+	6.82	3.83E-05	5.69E-03
organic cyclic compound binding (GO:0097159)	1502	7	1.04	+	6.72	4.21E-05	4.69E-03
PANTHER GO-Slim Cellular Component	Arabidopsis thaliana - REFLIST (27416)	Input (18)	Input (expected)	Input (over/under)	Input (fold Enrichment)	Input (raw P-value)	Input (FDR)
transcription export complex (GO:0000346)	9	2	.01	+	> 100	2.49E-05	7.85E-04
nuclear speck (GO:0016607)	32	5	.02	+	> 100	3.86E-11	1.58E-08
nuclear body (GO:0016604)	34	5	.02	+	> 100	5.10E-11	1.04E-08
nucleoplasm part (GO:0044451)	271	5	.19	+	26.62	1.03E-06	1.06E-04
nucleoplasm (GO:0005654)	315	5	.22	+	22.90	2.13E-06	1.74E-04
nuclear lumen (GO:0031981)	610	6	.42	+	14.19	2.64E-06	1.81E-04
nuclear part (GO:0044428)	938	9	.65	+	13.84	4.53E-09	6.20E-07
membrane-enclosed lumen (GO:0031974)	682	6	.47	+	12.69	5.00E-06	2.93E-04
intracellular organelle lumen (GO:0070013)	682	6	.47	+	12.69	5.00E-06	2.56E-04
organelle lumen (GO:0043233)	682	6	.47	+	12.69	5.00E-06	2.28E-04
intracellular organelle part (GO:0044446)	2237	9	1.55	+	5.81	7.03E-06	2.88E-04
organelle part (GO:0044422)	2238	9	1.55	+	5.80	7.06E-06	2.63E-04
nucleus (GO:0005634)	2505	9	1.74	+	5.18	1.77E-05	6.04E-04
intracellular membrane-bounded organelle (GO:0043231)	4547	10	3.15	+	3.17	3.40E-04	9.96E-03
membrane-bounded organelle (GO:0043227)	4595	10	3.18	+	3.14	3.71E-04	1.01E-02
intracellular organelle (GO:0043229)	4950	10	3.43	+	2.92	6.90E-04	1.77E-02
organelle (GO:0043226)	4993	10	3.46	+	2.89	7.41E-04	1.79E-02
