# Supplementary material for: Light regulates alternative splicing outcomes via the TOR kinase pathway
Source: Cell Rep. Author manuscript; Available in PMC 2021 Oct 26. (PMC8547716; doi:10.1016/j.celrep.2021.109676)
Supplement: Supplementary Materials [file NIHMS1745235-supplement-Supplementary_Materials.zip › 1-s2.0-S2211124721011207-mmc2.xlsx]

## Sheet: Table S1
Locus	contrast	adj.pval	maxdeltaPS	log2FC	up.down
AT1G01750	Dark.X4d-Light.X4d	0.00209859	-0.799256	-2.54713	down-regulated
AT1G02145	Dark.X4d-Light.X4d	0.000924918	-0.241321	0.101151	up-regulated
AT1G03090	Dark.X4d-Light.X4d	0.00616826	0.282955	2.81463	up-regulated
AT1G05620	Dark.X4d-Light.X4d	0.00967971	-0.148217	-0.754146	down-regulated
AT1G05830	Dark.X4d-Light.X4d	0.00209859	0.132053	0.828344	up-regulated
AT1G06620	Dark.X4d-Light.X4d	0.0014918	0.257461	1.23837	up-regulated
AT1G07890	Dark.X4d-Light.X4d	0.00864208	-0.129238	-0.660328	down-regulated
AT1G09140	Dark.X4d-Light.X4d	0.00852838	-0.423403	0.684241	up-regulated
AT1G10130	Dark.X4d-Light.X4d	0.00011181	-0.257104	-0.0986268	down-regulated
AT1G11080	Dark.X4d-Light.X4d	0.00627761	-0.190405	-2.57772	down-regulated
AT1G13930	Dark.X4d-Light.X4d	0.000219917	0.5629	-4.77984	down-regulated
AT1G15170	Dark.X4d-Light.X4d	0.00277188	0.373052	0.266821	up-regulated
AT1G16010	Dark.X4d-Light.X4d	0.00327733	-0.1666	0.1829	up-regulated
AT1G17290	Dark.X4d-Light.X4d	0.00627761	-0.114101	-0.262184	down-regulated
AT1G18040	Dark.X4d-Light.X4d	0.00548849	-0.312579	-1.07447	down-regulated
AT1G18840	Dark.X4d-Light.X4d	0.00641906	-0.275809	-1.03638	down-regulated
AT1G22860	Dark.X4d-Light.X4d	0.00883306	-0.199035	0.382452	up-regulated
AT1G22880	Dark.X4d-Light.X4d	9.90491e-06	-0.536234	-1.53825	down-regulated
AT1G23010	Dark.X4d-Light.X4d	0.00964682	0.280911	-3.05971	down-regulated
AT1G27920	Dark.X4d-Light.X4d	0.00634493	-0.234831	0.246633	up-regulated
AT1G28110	Dark.X4d-Light.X4d	0.00505367	0.485313	-0.739451	down-regulated
AT1G30680	Dark.X4d-Light.X4d	0.00843999	-0.12454	-0.260204	down-regulated
AT1G31230	Dark.X4d-Light.X4d	0.0069912	-0.18485	-0.481554	down-regulated
AT1G31814	Dark.X4d-Light.X4d	0.0014918	-0.362825	0.0124777	up-regulated
AT1G35510	Dark.X4d-Light.X4d	0.00641906	-0.29793	-0.13751	down-regulated
AT1G44900	Dark.X4d-Light.X4d	0.00616826	-0.398294	-1.30974	down-regulated
AT1G48430	Dark.X4d-Light.X4d	0.00229364	0.153688	1.56422	up-regulated
AT1G49040	Dark.X4d-Light.X4d	0.00629685	-0.159926	-0.217723	down-regulated
AT1G50140	Dark.X4d-Light.X4d	0.000210495	-0.167297	0.0224222	up-regulated
AT1G50260	Dark.X4d-Light.X4d	0.0020791	0.29726	1.00662	up-regulated
AT1G54340	Dark.X4d-Light.X4d	0.00200381	0.107249	0.00724797	up-regulated
AT1G60070	Dark.X4d-Light.X4d	0.00952651	-0.12508	-0.648944	down-regulated
AT1G60200	Dark.X4d-Light.X4d	0.000424611	-0.192303	1.0174	up-regulated
AT1G61560	Dark.X4d-Light.X4d	0.00844155	-0.21016	0.406787	up-regulated
AT1G64060	Dark.X4d-Light.X4d	0.00967971	-0.189227	0.582928	up-regulated
AT1G66260	Dark.X4d-Light.X4d	0.000210495	-0.336782	0.283214	up-regulated
AT1G66700	Dark.X4d-Light.X4d	0.00563065	0.176611	3.07939	up-regulated
AT1G69070	Dark.X4d-Light.X4d	0.00011181	-0.432342	-0.892439	down-regulated
AT1G69310	Dark.X4d-Light.X4d	0.000172792	-0.22533	-1.81478	down-regulated
AT1G69830	Dark.X4d-Light.X4d	0.00652086	-0.345969	-1.00975	down-regulated
AT1G70000	Dark.X4d-Light.X4d	0.00720641	-0.371633	-0.551618	down-regulated
AT1G72140	Dark.X4d-Light.X4d	0.00981064	-0.372091	-2.59361	down-regulated
AT1G72250	Dark.X4d-Light.X4d	0.00125854	-0.164998	-1.99637	down-regulated
AT1G72500	Dark.X4d-Light.X4d	0.00760827	-0.344128	-2.00871	down-regulated
AT1G76400	Dark.X4d-Light.X4d	0.00209859	-0.196495	-0.81905	down-regulated
AT1G76690	Dark.X4d-Light.X4d	0.000335051	-0.387832	-0.206311	down-regulated
AT1G76940	Dark.X4d-Light.X4d	0.00294986	-0.255092	-0.0729971	down-regulated
AT1G78540	Dark.X4d-Light.X4d	0.00594348	-0.315271	0.0424926	up-regulated
AT1G78580	Dark.X4d-Light.X4d	0.00548849	-0.158248	-3.2519	down-regulated
AT2G01440	Dark.X4d-Light.X4d	0.00277188	0.296758	0.711405	up-regulated
AT2G03780	Dark.X4d-Light.X4d	0.00277188	-0.190575	-0.366427	down-regulated
AT2G12400	Dark.X4d-Light.X4d	0.00119569	-0.402019	-0.923916	down-regulated
AT2G13540	Dark.X4d-Light.X4d	0.0014918	-0.200259	-0.346283	down-regulated
AT2G13650	Dark.X4d-Light.X4d	0.00209859	-0.130105	0.446045	up-regulated
AT2G14890	Dark.X4d-Light.X4d	0.00260461	0.190893	-1.26315	down-regulated
AT2G16900	Dark.X4d-Light.X4d	0.00527714	-0.143963	1.2494	up-regulated
AT2G19880	Dark.X4d-Light.X4d	0.0014918	-0.380737	-0.699487	down-regulated
AT2G22330	Dark.X4d-Light.X4d	0.00209859	-0.385067	-4.75237	down-regulated
AT2G22870	Dark.X4d-Light.X4d	0.00341527	0.607793	1.51109	up-regulated
AT2G24280	Dark.X4d-Light.X4d	0.00150091	0.362708	1.46795	up-regulated
AT2G25760	Dark.X4d-Light.X4d	0.00209859	-0.324849	0.522132	up-regulated
AT2G30920	Dark.X4d-Light.X4d	0.00161171	0.34209	-0.657312	down-regulated
AT2G31900	Dark.X4d-Light.X4d	0.00266315	0.255293	-0.50686	down-regulated
AT2G33210	Dark.X4d-Light.X4d	0.00548849	0.115387	-3.12112	down-regulated
AT2G34630	Dark.X4d-Light.X4d	0.00634493	0.189096	-0.846013	down-regulated
AT2G36320	Dark.X4d-Light.X4d	0.00659519	0.113424	1.49824	up-regulated
AT2G37420	Dark.X4d-Light.X4d	0.00355874	-0.307721	-1.33278	down-regulated
AT2G38010	Dark.X4d-Light.X4d	0.00294986	-0.422355	-1.6909	down-regulated
AT2G39690	Dark.X4d-Light.X4d	0.00993356	0.286631	-0.113412	down-regulated
AT2G40316	Dark.X4d-Light.X4d	0.00948744	-0.209513	-0.49423	down-regulated
AT2G41000	Dark.X4d-Light.X4d	0.00505367	0.404106	0.0473503	up-regulated
AT2G41110	Dark.X4d-Light.X4d	0.00209859	0.136884	-0.652805	down-regulated
AT2G41300	Dark.X4d-Light.X4d	0.00937275	0.513855	-0.875451	down-regulated
AT2G43910	Dark.X4d-Light.X4d	0.000229134	-0.12675	-0.325263	down-regulated
AT2G44140	Dark.X4d-Light.X4d	0.00484412	0.268595	0.839137	up-regulated
AT2G44750	Dark.X4d-Light.X4d	0.00220053	-0.469725	0.808945	up-regulated
AT2G46890	Dark.X4d-Light.X4d	0.00658105	-0.577923	-1.94631	down-regulated
AT2G47250	Dark.X4d-Light.X4d	4.75691e-06	-0.344215	0.310563	up-regulated
AT3G01810	Dark.X4d-Light.X4d	0.000202016	-0.468829	-2.00264	down-regulated
AT3G01930	Dark.X4d-Light.X4d	4.75691e-06	-0.605835	-0.606577	down-regulated
AT3G02550	Dark.X4d-Light.X4d	0.00373304	0.449439	2.31411	up-regulated
AT3G02875	Dark.X4d-Light.X4d	4.75691e-06	0.433915	1.18793	up-regulated
AT3G03780	Dark.X4d-Light.X4d	0.00121817	-0.368066	-5.48484	down-regulated
AT3G04110	Dark.X4d-Light.X4d	0.00616826	-0.195265	-0.422027	down-regulated
AT3G04480	Dark.X4d-Light.X4d	0.00898798	-0.183024	-0.602463	down-regulated
AT3G05500	Dark.X4d-Light.X4d	0.00810367	0.206189	0.357883	up-regulated
AT3G05970	Dark.X4d-Light.X4d	0.00967971	-0.108429	0.191757	up-regulated
AT3G06290	Dark.X4d-Light.X4d	0.00334668	0.331545	1.24695	up-regulated
AT3G06530	Dark.X4d-Light.X4d	0.000397302	-0.269428	-1.33477	down-regulated
AT3G10090	Dark.X4d-Light.X4d	0.00466353	-0.140295	-1.03746	down-regulated
AT3G10310	Dark.X4d-Light.X4d	0.00129834	-0.354427	-2.38801	down-regulated
AT3G12760	Dark.X4d-Light.X4d	0.00670429	-0.133885	0.46671	up-regulated
AT3G13300	Dark.X4d-Light.X4d	0.0014918	-0.194849	0.185753	up-regulated
AT3G15080	Dark.X4d-Light.X4d	0.00628496	0.288392	-0.616192	down-regulated
AT3G18600	Dark.X4d-Light.X4d	0.000724359	-0.236801	-1.52487	down-regulated
AT3G21230	Dark.X4d-Light.X4d	9.90491e-06	-0.661549	-1.2045	down-regulated
AT3G23660	Dark.X4d-Light.X4d	0.00225988	-0.183509	-0.445777	down-regulated
AT3G23810	Dark.X4d-Light.X4d	0.00192576	-0.163974	-3.96659	down-regulated
AT3G26440	Dark.X4d-Light.X4d	0.00548849	-0.142547	-0.281121	down-regulated
AT3G26618	Dark.X4d-Light.X4d	0.00333909	0.288334	-0.122335	down-regulated
AT3G49430	Dark.X4d-Light.X4d	4.75691e-06	-0.403755	-0.375629	down-regulated
AT3G49720	Dark.X4d-Light.X4d	0.00823276	-0.145501	-0.421784	down-regulated
AT3G49890	Dark.X4d-Light.X4d	0.00964682	0.396914	-0.88809	down-regulated
AT3G52110	Dark.X4d-Light.X4d	0.00885316	0.220068	-1.10834	down-regulated
AT3G55660	Dark.X4d-Light.X4d	0.00981064	-0.29096	-1.76363	down-regulated
AT3G56210	Dark.X4d-Light.X4d	0.00334668	-0.356179	-0.503172	down-regulated
AT3G57170	Dark.X4d-Light.X4d	0.00571701	0.342493	1.10267	up-regulated
AT3G58130	Dark.X4d-Light.X4d	0.00370161	0.406952	-0.0315381	down-regulated
AT3G59820	Dark.X4d-Light.X4d	0.00209859	-0.25971	-1.82456	down-regulated
AT3G61380	Dark.X4d-Light.X4d	0.00178107	-0.330974	-3.15233	down-regulated
AT3G61860	Dark.X4d-Light.X4d	1.75256e-05	-0.397726	0.665753	up-regulated
AT4G01540	Dark.X4d-Light.X4d	0.00809004	-0.330278	1.33771	up-regulated
AT4G02260	Dark.X4d-Light.X4d	0.00823276	0.124373	0.296066	up-regulated
AT4G05020	Dark.X4d-Light.X4d	0.00430737	0.11288	-0.175135	down-regulated
AT4G08390	Dark.X4d-Light.X4d	0.0034091	-0.226628	-1.42917	down-regulated
AT4G08460	Dark.X4d-Light.X4d	0.00209859	-0.239692	0.0998027	up-regulated
AT4G09040	Dark.X4d-Light.X4d	0.00616826	-0.209422	0.0748576	up-regulated
AT4G11070	Dark.X4d-Light.X4d	0.00917818	-0.728968	-0.0769185	down-regulated
AT4G12290	Dark.X4d-Light.X4d	0.00207779	0.390742	4.51288	up-regulated
AT4G13850	Dark.X4d-Light.X4d	0.000724359	-0.393806	-1.49864	down-regulated
AT4G15530	Dark.X4d-Light.X4d	2.94951e-05	0.196686	3.73632	up-regulated
AT4G16280	Dark.X4d-Light.X4d	0.00155127	-0.245309	0.933411	up-regulated
AT4G21510	Dark.X4d-Light.X4d	0.0060857	-0.268276	1.89094	up-regulated
AT4G21910	Dark.X4d-Light.X4d	0.00527714	-0.222504	-1.06734	down-regulated
AT4G22010	Dark.X4d-Light.X4d	0.00151291	0.238155	-1.75245	down-regulated
AT4G23010	Dark.X4d-Light.X4d	0.00209859	-0.227595	-1.10488	down-regulated
AT4G24580	Dark.X4d-Light.X4d	0.0020791	0.556691	-1.73288	down-regulated
AT4G27000	Dark.X4d-Light.X4d	1.45337e-05	0.229767	0.605694	up-regulated
AT4G28940	Dark.X4d-Light.X4d	0.0098947	-0.194675	-1.68836	down-regulated
AT4G30993	Dark.X4d-Light.X4d	0.00548849	0.254035	1.1245	up-regulated
AT4G32060	Dark.X4d-Light.X4d	0.00822743	-0.216923	0.951111	up-regulated
AT4G33010	Dark.X4d-Light.X4d	0.0069912	-0.152735	-2.34683	down-regulated
AT4G34390	Dark.X4d-Light.X4d	0.000215842	0.213144	1.11755	up-regulated
AT4G35410	Dark.X4d-Light.X4d	0.00548849	-0.425792	-0.483557	down-regulated
AT4G35785	Dark.X4d-Light.X4d	0.00199625	-0.197936	0.210496	up-regulated
AT4G35890	Dark.X4d-Light.X4d	0.00597758	-0.325131	-0.0351192	down-regulated
AT4G36360	Dark.X4d-Light.X4d	0.00294986	0.163855	-2.40606	down-regulated
AT4G36690	Dark.X4d-Light.X4d	0.00266315	0.134952	0.756916	up-regulated
AT4G36940	Dark.X4d-Light.X4d	0.00967971	-0.263188	-0.728912	down-regulated
AT4G37930	Dark.X4d-Light.X4d	0.000425179	-0.334709	-2.75501	down-regulated
AT4G39270	Dark.X4d-Light.X4d	0.000234256	-0.162415	-0.00639045	down-regulated
AT4G39350	Dark.X4d-Light.X4d	1.78356e-10	-0.396864	-1.97712	down-regulated
AT5G02020	Dark.X4d-Light.X4d	0.00699495	0.212781	2.41126	up-regulated
AT5G03630	Dark.X4d-Light.X4d	0.000229134	0.165601	-0.53383	down-regulated
AT5G04510	Dark.X4d-Light.X4d	0.00341527	-0.295949	-0.372204	down-regulated
AT5G04740	Dark.X4d-Light.X4d	0.00864208	0.15194	-0.214595	down-regulated
AT5G05820	Dark.X4d-Light.X4d	0.00716377	-0.300335	-0.889688	down-regulated
AT5G08650	Dark.X4d-Light.X4d	0.00775774	-0.22592	-0.000874071	down-regulated
AT5G09870	Dark.X4d-Light.X4d	0.00239066	-0.207617	-1.46949	down-regulated
AT5G10070	Dark.X4d-Light.X4d	0.00998216	-0.343639	-0.0470447	down-regulated
AT5G10830	Dark.X4d-Light.X4d	0.000234256	0.312557	-0.178213	down-regulated
AT5G11170	Dark.X4d-Light.X4d	0.00800076	-0.270818	-0.0779713	down-regulated
AT5G16930	Dark.X4d-Light.X4d	0.000424611	-0.51706	-1.19225	down-regulated
AT5G17760	Dark.X4d-Light.X4d	0.00634493	0.196388	0.467828	up-regulated
AT5G18420	Dark.X4d-Light.X4d	0.000442599	-0.400442	0.0790683	up-regulated
AT5G18980	Dark.X4d-Light.X4d	0.00865679	0.21725	-0.103915	down-regulated
AT5G20990	Dark.X4d-Light.X4d	0.00155127	-0.154299	0.129029	up-regulated
AT5G24670	Dark.X4d-Light.X4d	6.35572e-05	0.130875	1.14951	up-regulated
AT5G24810	Dark.X4d-Light.X4d	0.00538434	-0.352796	-0.0636728	down-regulated
AT5G25270	Dark.X4d-Light.X4d	0.00702417	-0.165427	0.679922	up-regulated
AT5G26680	Dark.X4d-Light.X4d	0.00964682	-0.139286	-0.821554	down-regulated
AT5G26860	Dark.X4d-Light.X4d	0.00760827	0.105254	-2.24576	down-regulated
AT5G27950	Dark.X4d-Light.X4d	0.0014087	0.232499	0.203225	up-regulated
AT5G39040	Dark.X4d-Light.X4d	0.00119569	-0.15107	0.408684	up-regulated
AT5G42740	Dark.X4d-Light.X4d	0.00505367	-0.10784	-0.378231	down-regulated
AT5G43710	Dark.X4d-Light.X4d	0.00260461	-0.288146	-0.454432	down-regulated
AT5G46280	Dark.X4d-Light.X4d	0.00209859	0.26897	-1.74093	down-regulated
AT5G51600	Dark.X4d-Light.X4d	0.00898798	-0.403485	-1.85693	down-regulated
AT5G52040	Dark.X4d-Light.X4d	4.75691e-06	-0.379362	0.209988	up-regulated
AT5G55000	Dark.X4d-Light.X4d	0.00614047	0.315245	0.828195	up-regulated
AT5G55896	Dark.X4d-Light.X4d	0.00964682	-0.136957	0.0294449	up-regulated
AT5G59430	Dark.X4d-Light.X4d	0.00981064	0.153948	0.626147	up-regulated
AT5G60640	Dark.X4d-Light.X4d	0.00121817	-0.141759	-0.41948	down-regulated
AT5G61910	Dark.X4d-Light.X4d	0.00809004	-0.141856	0.423829	up-regulated
AT5G63220	Dark.X4d-Light.X4d	0.00587214	-0.208432	-0.866143	down-regulated
AT5G63440	Dark.X4d-Light.X4d	0.00870585	-0.369805	-0.738538	down-regulated
AT5G64240	Dark.X4d-Light.X4d	0.000305932	-0.318348	0.934265	up-regulated
AT5G64360	Dark.X4d-Light.X4d	0.00204174	0.229899	0.81447	up-regulated
AT5G64400	Dark.X4d-Light.X4d	0.00195615	-0.151555	-0.810839	down-regulated
AT5G64580	Dark.X4d-Light.X4d	0.00563065	-0.359373	-1.31874	down-regulated
AT5G64813	Dark.X4d-Light.X4d	9.90491e-06	0.395134	0.133395	up-regulated
AT5G66210	Dark.X4d-Light.X4d	0.00119569	-0.146924	1.86378	up-regulated
AT5G66600	Dark.X4d-Light.X4d	0.00143988	-0.263977	0.0184415	up-regulated
AT1G01290	Dark.X7d-Light.X7d	0.00630145	-0.228737	0.316162	up-regulated
AT1G01300	Dark.X7d-Light.X7d	0.00575688	0.102864	-1.22396	down-regulated
AT1G01750	Dark.X7d-Light.X7d	0.00200998	-0.707184	-2.22011	down-regulated
AT1G01770	Dark.X7d-Light.X7d	9.83798e-06	0.310468	2.48865	up-regulated
AT1G02690	Dark.X7d-Light.X7d	0.00284705	-0.12627	-1.40778	down-regulated
AT1G02780	Dark.X7d-Light.X7d	7.4334e-05	0.141379	-1.4314	down-regulated
AT1G02840	Dark.X7d-Light.X7d	1.37466e-05	0.135991	1.34849	up-regulated
AT1G02850	Dark.X7d-Light.X7d	0.000341467	-0.301191	2.15254	up-regulated
AT1G03040	Dark.X7d-Light.X7d	0.00236823	0.10437	0.94047	up-regulated
AT1G03430	Dark.X7d-Light.X7d	0.00293393	-0.101826	0.508324	up-regulated
AT1G04080	Dark.X7d-Light.X7d	0.00202712	-0.130997	0.818059	up-regulated
AT1G04120	Dark.X7d-Light.X7d	0.00347114	-0.158418	-0.0219298	down-regulated
AT1G04240	Dark.X7d-Light.X7d	0.0061453	-0.674469	-3.38034	down-regulated
AT1G04300	Dark.X7d-Light.X7d	6.92179e-05	0.233915	1.14139	up-regulated
AT1G04430	Dark.X7d-Light.X7d	0.00141986	-0.195324	-2.01223	down-regulated
AT1G04810	Dark.X7d-Light.X7d	0.00142724	-0.226289	0.095646	up-regulated
AT1G05180	Dark.X7d-Light.X7d	0.00104904	-0.256081	-0.210845	down-regulated
AT1G05570	Dark.X7d-Light.X7d	6.01662e-06	-0.147594	1.00715	up-regulated
AT1G05860	Dark.X7d-Light.X7d	0.00522015	0.24984	0.814021	up-regulated
AT1G06040	Dark.X7d-Light.X7d	0.000606212	0.174463	0.327386	up-regulated
AT1G06620	Dark.X7d-Light.X7d	0.000126136	0.281241	0.379693	up-regulated
AT1G07600	Dark.X7d-Light.X7d	2.12294e-05	-0.149746	-1.03392	down-regulated
AT1G07890	Dark.X7d-Light.X7d	0.000511505	-0.179954	-1.39901	down-regulated
AT1G07940	Dark.X7d-Light.X7d	0.000127259	-0.135977	-1.21747	down-regulated
AT1G07960	Dark.X7d-Light.X7d	0.00409411	0.241983	0.0261303	up-regulated
AT1G08610	Dark.X7d-Light.X7d	0.00878806	0.3125	0.626582	up-regulated
AT1G08800	Dark.X7d-Light.X7d	2.6121e-05	0.340576	0.839023	up-regulated
AT1G08970	Dark.X7d-Light.X7d	0.000113183	-0.208665	0.751361	up-regulated
AT1G09140	Dark.X7d-Light.X7d	0.000671775	-0.406651	1.22386	up-regulated
AT1G09150	Dark.X7d-Light.X7d	0.00960416	-0.104762	-0.689189	down-regulated
AT1G09270	Dark.X7d-Light.X7d	3.70231e-05	-0.303103	-0.244525	down-regulated
AT1G10030	Dark.X7d-Light.X7d	0.00989503	-0.532735	-2.54792	down-regulated
AT1G10130	Dark.X7d-Light.X7d	2.82067e-06	-0.261914	-0.0881045	down-regulated
AT1G10600	Dark.X7d-Light.X7d	0.0083497	-0.141047	0.997908	up-regulated
AT1G10890	Dark.X7d-Light.X7d	0.000697357	0.177611	1.52217	up-regulated
AT1G11090	Dark.X7d-Light.X7d	0.00149542	-0.163343	0.236376	up-regulated
AT1G11330	Dark.X7d-Light.X7d	0.00316354	-0.405911	-0.0975544	down-regulated
AT1G11670	Dark.X7d-Light.X7d	0.00730777	0.112162	-0.32538	down-regulated
AT1G12140	Dark.X7d-Light.X7d	0.000217798	-0.215649	-0.451838	down-regulated
AT1G13930	Dark.X7d-Light.X7d	0.000111576	-0.618799	-5.05879	down-regulated
AT1G14650	Dark.X7d-Light.X7d	0.000135488	-0.343438	1.10527	up-regulated
AT1G15030	Dark.X7d-Light.X7d	0.000314686	-0.345955	0.91501	up-regulated
AT1G15170	Dark.X7d-Light.X7d	0.00147016	-0.348323	0.428756	up-regulated
AT1G15860	Dark.X7d-Light.X7d	0.00801567	-0.157948	0.239424	up-regulated
AT1G16250	Dark.X7d-Light.X7d	0.00824987	0.357801	1.26033	up-regulated
AT1G16340	Dark.X7d-Light.X7d	0.00154471	0.478536	-1.05976	down-regulated
AT1G18720	Dark.X7d-Light.X7d	0.00656041	0.164709	-0.323111	down-regulated
AT1G18840	Dark.X7d-Light.X7d	0.000970359	-0.20712	-2.51752	down-regulated
AT1G20100	Dark.X7d-Light.X7d	1.04134e-05	0.310606	0.881432	up-regulated
AT1G20160	Dark.X7d-Light.X7d	0.00506062	0.216321	2.87779	up-regulated
AT1G21200	Dark.X7d-Light.X7d	0.00717706	-0.165924	0.891929	up-regulated
AT1G21580	Dark.X7d-Light.X7d	0.00528133	0.130029	1.38692	up-regulated
AT1G21750	Dark.X7d-Light.X7d	0.00104904	-0.104511	-1.82362	down-regulated
AT1G22880	Dark.X7d-Light.X7d	6.5246e-08	0.829203	-0.998733	down-regulated
AT1G23900	Dark.X7d-Light.X7d	0.000144867	0.146163	0.43924	up-regulated
AT1G24793	Dark.X7d-Light.X7d	0.000250093	0.392542	0.666619	up-regulated
AT1G25175	Dark.X7d-Light.X7d	1.42227e-06	0.184833	2.62921	up-regulated
AT1G25490	Dark.X7d-Light.X7d	0.00451463	-0.221542	-0.251993	down-regulated
AT1G25682	Dark.X7d-Light.X7d	0.00384045	0.313891	0.832492	up-regulated
AT1G26230	Dark.X7d-Light.X7d	0.00392247	0.37497	-1.17837	down-regulated
AT1G26440	Dark.X7d-Light.X7d	0.00609942	0.106725	0.690283	up-regulated
AT1G27920	Dark.X7d-Light.X7d	0.000388869	0.268955	-0.336563	down-regulated
AT1G27970	Dark.X7d-Light.X7d	0.000942552	-0.348325	-0.331174	down-regulated
AT1G28200	Dark.X7d-Light.X7d	2.6121e-05	-0.488868	1.06646	up-regulated
AT1G29120	Dark.X7d-Light.X7d	0.00200998	0.167409	0.904302	up-regulated
AT1G30835	Dark.X7d-Light.X7d	4.69135e-05	0.42571	1.138	up-regulated
AT1G31970	Dark.X7d-Light.X7d	0.00493171	-0.186444	-0.326658	down-regulated
AT1G32940	Dark.X7d-Light.X7d	0.000513794	-0.26708	-0.0836207	down-regulated
AT1G33050	Dark.X7d-Light.X7d	0.00419167	-0.221796	1.68073	up-regulated
AT1G44100	Dark.X7d-Light.X7d	0.00357378	-0.336719	-0.397965	down-regulated
AT1G45160	Dark.X7d-Light.X7d	0.00203044	-0.194294	-0.248036	down-regulated
AT1G48030	Dark.X7d-Light.X7d	9.36386e-06	-0.270246	-0.929915	down-regulated
AT1G48210	Dark.X7d-Light.X7d	0.000572565	0.345854	0.386241	up-regulated
AT1G48960	Dark.X7d-Light.X7d	0.00109033	-0.474659	0.0382182	up-regulated
AT1G49180	Dark.X7d-Light.X7d	0.0014343	0.193546	0.726556	up-regulated
AT1G51420	Dark.X7d-Light.X7d	0.00693986	0.241082	1.44639	up-regulated
AT1G51850	Dark.X7d-Light.X7d	0.00838662	-0.160528	-1.61764	down-regulated
AT1G52410	Dark.X7d-Light.X7d	0.00347114	-0.303881	-1.59702	down-regulated
AT1G52710	Dark.X7d-Light.X7d	0.000341467	0.310774	1.28578	up-regulated
AT1G53300	Dark.X7d-Light.X7d	0.00670654	-0.341696	-2.6817	down-regulated
AT1G53390	Dark.X7d-Light.X7d	0.00107621	-0.201245	-0.300395	down-regulated
AT1G53570	Dark.X7d-Light.X7d	1.32755e-05	0.170464	0.867984	up-regulated
AT1G53730	Dark.X7d-Light.X7d	0.00349844	-0.177803	-1.37808	down-regulated
AT1G54340	Dark.X7d-Light.X7d	0.00132337	0.115155	-0.0157417	down-regulated
AT1G55180	Dark.X7d-Light.X7d	0.000857077	-0.522422	0.285288	up-regulated
AT1G55250	Dark.X7d-Light.X7d	0.00443138	0.139396	1.24609	up-regulated
AT1G55450	Dark.X7d-Light.X7d	0.000572565	-0.174893	0.688439	up-regulated
AT1G55500	Dark.X7d-Light.X7d	0.00374046	-0.182119	-0.0871892	down-regulated
AT1G55730	Dark.X7d-Light.X7d	0.000778888	-0.236809	-0.103476	down-regulated
AT1G56010	Dark.X7d-Light.X7d	0.00291637	0.174126	1.93208	up-regulated
AT1G56190	Dark.X7d-Light.X7d	0.00376043	0.265724	-1.50927	down-regulated
AT1G56230	Dark.X7d-Light.X7d	2.81305e-05	0.149873	0.265415	up-regulated
AT1G56260	Dark.X7d-Light.X7d	0.00619743	-0.467687	-0.387871	down-regulated
AT1G57680	Dark.X7d-Light.X7d	0.000370225	-0.256564	0.564035	up-regulated
AT1G57820	Dark.X7d-Light.X7d	0.00351818	-0.254029	-2.56755	down-regulated
AT1G58080	Dark.X7d-Light.X7d	0.00543952	-0.298591	-1.57555	down-regulated
AT1G60230	Dark.X7d-Light.X7d	0.000368238	-0.607149	0.304513	up-regulated
AT1G61850	Dark.X7d-Light.X7d	0.00185602	-0.107892	-0.0812402	down-regulated
AT1G61980	Dark.X7d-Light.X7d	0.00292446	0.412638	0.0431583	up-regulated
AT1G63460	Dark.X7d-Light.X7d	0.00586217	-0.215399	-0.592934	down-regulated
AT1G64060	Dark.X7d-Light.X7d	0.000851897	-0.281516	0.965173	up-regulated
AT1G64990	Dark.X7d-Light.X7d	0.00291637	0.314937	0.0394357	up-regulated
AT1G66260	Dark.X7d-Light.X7d	0.000106855	-0.313673	0.4725	up-regulated
AT1G66700	Dark.X7d-Light.X7d	0.000265384	-0.148772	2.11159	up-regulated
AT1G68680	Dark.X7d-Light.X7d	0.00213735	-0.302137	-0.868649	down-regulated
AT1G68690	Dark.X7d-Light.X7d	0.00204125	-0.344985	1.54012	up-regulated
AT1G69070	Dark.X7d-Light.X7d	6.67589e-06	-0.436098	-0.0776681	down-regulated
AT1G69310	Dark.X7d-Light.X7d	2.78341e-05	-0.266212	-1.1293	down-regulated
AT1G69450	Dark.X7d-Light.X7d	1.70624e-06	-0.347088	0.641957	up-regulated
AT1G69770	Dark.X7d-Light.X7d	0.00413847	0.363271	-3.50899	down-regulated
AT1G69830	Dark.X7d-Light.X7d	0.0063241	-0.388041	-1.75373	down-regulated
AT1G70300	Dark.X7d-Light.X7d	0.00501579	0.141402	0.276412	up-regulated
AT1G70770	Dark.X7d-Light.X7d	6.85053e-05	0.325225	-0.869033	down-regulated
AT1G72370	Dark.X7d-Light.X7d	5.23367e-05	0.272798	-1.71387	down-regulated
AT1G72500	Dark.X7d-Light.X7d	0.000950387	-0.343233	-1.75301	down-regulated
AT1G72650	Dark.X7d-Light.X7d	0.00880758	0.232225	1.40233	up-regulated
AT1G73180	Dark.X7d-Light.X7d	0.000724602	-0.20168	-0.494789	down-regulated
AT1G73990	Dark.X7d-Light.X7d	0.00870324	-0.255857	0.18028	up-regulated
AT1G74330	Dark.X7d-Light.X7d	2.1542e-05	0.34985	1.54304	up-regulated
AT1G75290	Dark.X7d-Light.X7d	0.00831243	0.594988	-1.25298	down-regulated
AT1G75380	Dark.X7d-Light.X7d	4.78842e-05	0.329224	0.702265	up-regulated
AT1G76120	Dark.X7d-Light.X7d	0.00831243	0.304699	-0.86279	down-regulated
AT1G76350	Dark.X7d-Light.X7d	0.00680876	0.138336	1.06063	up-regulated
AT1G76690	Dark.X7d-Light.X7d	0.000314686	-0.338008	-0.613261	down-regulated
AT1G77420	Dark.X7d-Light.X7d	0.00775398	0.163971	-0.320324	down-regulated
AT1G77600	Dark.X7d-Light.X7d	0.00675752	-0.150798	-0.532972	down-regulated
AT1G77850	Dark.X7d-Light.X7d	0.00103982	-0.212159	0.597472	up-regulated
AT1G78000	Dark.X7d-Light.X7d	4.51866e-06	-0.281069	-0.574773	down-regulated
AT1G78140	Dark.X7d-Light.X7d	0.00634219	-0.453274	-0.368473	down-regulated
AT1G78580	Dark.X7d-Light.X7d	0.00107621	-0.165112	-3.0645	down-regulated
AT1G78960	Dark.X7d-Light.X7d	0.000377353	0.184116	0.544147	up-regulated
AT1G79150	Dark.X7d-Light.X7d	0.00314152	-0.337415	-1.02578	down-regulated
AT1G79890	Dark.X7d-Light.X7d	0.00231202	-0.616851	-0.280861	down-regulated
AT1G80380	Dark.X7d-Light.X7d	0.00363497	0.239053	3.2742	up-regulated
AT2G01170	Dark.X7d-Light.X7d	0.00239016	-0.250002	-0.349929	down-regulated
AT2G01490	Dark.X7d-Light.X7d	1.14246e-05	0.375534	1.83704	up-regulated
AT2G01720	Dark.X7d-Light.X7d	7.37862e-06	-0.550934	-0.656489	down-regulated
AT2G02570	Dark.X7d-Light.X7d	0.00263657	-0.174514	1.43152	up-regulated
AT2G02765	Dark.X7d-Light.X7d	0.000273631	0.450136	1.09145	up-regulated
AT2G02860	Dark.X7d-Light.X7d	0.00664447	-0.202392	0.50948	up-regulated
AT2G03780	Dark.X7d-Light.X7d	0.00359736	-0.200481	0.272766	up-regulated
AT2G04800	Dark.X7d-Light.X7d	0.00175089	-0.216335	0.364809	up-regulated
AT2G06010	Dark.X7d-Light.X7d	0.0013424	-0.392042	0.78394	up-regulated
AT2G12400	Dark.X7d-Light.X7d	0.00558033	-0.348026	-1.62069	down-regulated
AT2G13370	Dark.X7d-Light.X7d	0.00839249	0.133385	1.22951	up-regulated
AT2G13540	Dark.X7d-Light.X7d	0.00668779	-0.146015	-0.187238	down-regulated
AT2G14750	Dark.X7d-Light.X7d	0.00987821	-0.115773	-2.55085	down-regulated
AT2G14890	Dark.X7d-Light.X7d	0.00258428	0.229771	-2.6366	down-regulated
AT2G16900	Dark.X7d-Light.X7d	0.00686291	0.111341	1.37952	up-regulated
AT2G17280	Dark.X7d-Light.X7d	0.00778649	-0.516112	-1.92703	down-regulated
AT2G17420	Dark.X7d-Light.X7d	9.05142e-09	-0.369071	0.224751	up-regulated
AT2G17560	Dark.X7d-Light.X7d	0.00316534	0.153979	-0.981453	down-regulated
AT2G17840	Dark.X7d-Light.X7d	0.00844922	-0.17264	0.682868	up-regulated
AT2G18440	Dark.X7d-Light.X7d	0.000231956	-0.301418	1.60459	up-regulated
AT2G18750	Dark.X7d-Light.X7d	0.000425382	-0.139879	1.24522	up-regulated
AT2G19590	Dark.X7d-Light.X7d	9.38565e-05	-0.766207	-1.06227	down-regulated
AT2G19930	Dark.X7d-Light.X7d	0.00561861	0.131207	1.33925	up-regulated
AT2G20750	Dark.X7d-Light.X7d	0.00957815	0.692742	-4.92711	down-regulated
AT2G20960	Dark.X7d-Light.X7d	0.000140908	0.24557	1.82003	up-regulated
AT2G21250	Dark.X7d-Light.X7d	0.00275151	-0.132234	-2.3234	down-regulated
AT2G21340	Dark.X7d-Light.X7d	0.00609942	-0.270828	-0.702056	down-regulated
AT2G21660	Dark.X7d-Light.X7d	0.000377353	-0.291769	-1.31521	down-regulated
AT2G22240	Dark.X7d-Light.X7d	0.00775398	0.213467	-1.99684	down-regulated
AT2G22330	Dark.X7d-Light.X7d	9.23205e-05	-0.421031	-4.75066	down-regulated
AT2G22480	Dark.X7d-Light.X7d	0.00599763	-0.275123	-0.75609	down-regulated
AT2G22610	Dark.X7d-Light.X7d	0.00753376	-0.471884	-4.2655	down-regulated
AT2G22870	Dark.X7d-Light.X7d	6.20534e-05	-0.841788	1.61889	up-regulated
AT2G23810	Dark.X7d-Light.X7d	0.00441394	0.196748	1.23225	up-regulated
AT2G24350	Dark.X7d-Light.X7d	0.00794914	-0.498593	0.246356	up-regulated
AT2G25590	Dark.X7d-Light.X7d	2.78796e-05	0.123957	1.34672	up-regulated
AT2G25730	Dark.X7d-Light.X7d	0.000165212	-0.172345	0.697255	up-regulated
AT2G25850	Dark.X7d-Light.X7d	0.000503405	0.194111	1.36972	up-regulated
AT2G25870	Dark.X7d-Light.X7d	0.00315747	-0.259868	-0.412161	down-regulated
AT2G25910	Dark.X7d-Light.X7d	0.00343703	-0.109895	-0.593085	down-regulated
AT2G26730	Dark.X7d-Light.X7d	0.00182001	-0.106406	-2.91234	down-regulated
AT2G27050	Dark.X7d-Light.X7d	0.000250093	0.214429	0.877927	up-regulated
AT2G27230	Dark.X7d-Light.X7d	0.00024819	0.277892	0.237946	up-regulated
AT2G27840	Dark.X7d-Light.X7d	0.00231202	-0.284817	-2.31525	down-regulated
AT2G27900	Dark.X7d-Light.X7d	1.70624e-06	-0.253081	-0.099074	down-regulated
AT2G29390	Dark.X7d-Light.X7d	0.00963433	-0.222191	-1.0721	down-regulated
AT2G30500	Dark.X7d-Light.X7d	0.00123138	0.208948	1.78487	up-regulated
AT2G30620	Dark.X7d-Light.X7d	0.00278113	-0.295724	-0.265547	down-regulated
AT2G31370	Dark.X7d-Light.X7d	0.00592754	0.197404	0.0633234	up-regulated
AT2G31800	Dark.X7d-Light.X7d	0.00182001	-0.225899	0.791653	up-regulated
AT2G31900	Dark.X7d-Light.X7d	0.000297649	0.390409	-1.30501	down-regulated
AT2G31955	Dark.X7d-Light.X7d	0.00163306	-0.1466	0.714756	up-regulated
AT2G32700	Dark.X7d-Light.X7d	1.20725e-07	0.140245	0.478831	up-regulated
AT2G32850	Dark.X7d-Light.X7d	0.00108968	-0.241252	-0.102911	down-regulated
AT2G32920	Dark.X7d-Light.X7d	0.00880758	-0.104116	-1.50784	down-regulated
AT2G34250	Dark.X7d-Light.X7d	3.57664e-06	-0.344098	-0.87076	down-regulated
AT2G36230	Dark.X7d-Light.X7d	0.00174473	-0.661833	-0.620543	down-regulated
AT2G36240	Dark.X7d-Light.X7d	0.00753376	-0.135576	0.1608	up-regulated
AT2G36290	Dark.X7d-Light.X7d	0.00558033	-0.105311	-2.64801	down-regulated
AT2G36320	Dark.X7d-Light.X7d	0.00293032	0.129483	1.72159	up-regulated
AT2G36740	Dark.X7d-Light.X7d	0.00686291	0.200388	0.634169	up-regulated
AT2G36900	Dark.X7d-Light.X7d	0.00125668	-0.337337	0.931994	up-regulated
AT2G37150	Dark.X7d-Light.X7d	0.00130009	0.314426	1.13533	up-regulated
AT2G37160	Dark.X7d-Light.X7d	0.00624591	-0.311031	-0.228848	down-regulated
AT2G37410	Dark.X7d-Light.X7d	0.000104456	0.494564	1.55616	up-regulated
AT2G37420	Dark.X7d-Light.X7d	0.000230166	-0.356775	-2.09493	down-regulated
AT2G38010	Dark.X7d-Light.X7d	0.0019315	-0.405167	-2.97252	down-regulated
AT2G38260	Dark.X7d-Light.X7d	6.67589e-06	0.321813	1.28667	up-regulated
AT2G38660	Dark.X7d-Light.X7d	0.00545261	0.303118	0.341715	up-regulated
AT2G39100	Dark.X7d-Light.X7d	0.00376043	0.135624	1.30574	up-regulated
AT2G39340	Dark.X7d-Light.X7d	0.00147016	0.208356	1.1637	up-regulated
AT2G39890	Dark.X7d-Light.X7d	0.000504826	-0.312382	-0.563394	down-regulated
AT2G39930	Dark.X7d-Light.X7d	0.000484893	-0.386719	-0.0457303	down-regulated
AT2G39950	Dark.X7d-Light.X7d	0.000161377	0.294687	1.0367	up-regulated
AT2G40410	Dark.X7d-Light.X7d	0.00751771	-0.163787	0.634388	up-regulated
AT2G40840	Dark.X7d-Light.X7d	0.000259055	-0.116273	-1.09007	down-regulated
AT2G41000	Dark.X7d-Light.X7d	2.57114e-05	-0.646737	0.420319	up-regulated
AT2G41040	Dark.X7d-Light.X7d	0.00542629	-0.384019	-0.87684	down-regulated
AT2G41110	Dark.X7d-Light.X7d	0.000404593	-0.179995	-1.02873	down-regulated
AT2G41200	Dark.X7d-Light.X7d	0.00388992	0.676167	1.03003	up-regulated
AT2G41220	Dark.X7d-Light.X7d	8.01923e-05	-0.106811	-0.214361	down-regulated
AT2G41640	Dark.X7d-Light.X7d	0.00841328	-0.295417	2.59146	up-regulated
AT2G41840	Dark.X7d-Light.X7d	0.000337208	-0.441828	-0.792218	down-regulated
AT2G42320	Dark.X7d-Light.X7d	0.00404254	-0.590482	-3.78759	down-regulated
AT2G43070	Dark.X7d-Light.X7d	0.000550992	-0.203103	-0.481463	down-regulated
AT2G43210	Dark.X7d-Light.X7d	0.00581343	-0.109663	0.474409	up-regulated
AT2G43910	Dark.X7d-Light.X7d	0.000126136	-0.108881	-0.165922	down-regulated
AT2G44140	Dark.X7d-Light.X7d	0.000128575	-0.382548	0.896983	up-regulated
AT2G44520	Dark.X7d-Light.X7d	8.31813e-06	-0.404902	-0.184147	down-regulated
AT2G45240	Dark.X7d-Light.X7d	0.000353212	-0.255689	-0.192558	down-regulated
AT2G45290	Dark.X7d-Light.X7d	0.00664447	-0.182805	-2.75034	down-regulated
AT2G46100	Dark.X7d-Light.X7d	0.00947432	0.115933	-0.744542	down-regulated
AT2G46380	Dark.X7d-Light.X7d	0.00738363	-0.465724	-1.05728	down-regulated
AT2G47000	Dark.X7d-Light.X7d	0.00651498	-0.175315	-0.406983	down-regulated
AT2G47110	Dark.X7d-Light.X7d	0.00164391	-0.528576	-1.23612	down-regulated
AT2G47250	Dark.X7d-Light.X7d	1.20725e-07	-0.280231	0.683344	up-regulated
AT2G47410	Dark.X7d-Light.X7d	0.000165212	0.168226	0.895534	up-regulated
AT2G47500	Dark.X7d-Light.X7d	0.00409411	-0.192961	-3.99549	down-regulated
AT2G47630	Dark.X7d-Light.X7d	0.00385188	-0.10368	0.457869	up-regulated
AT2G48130	Dark.X7d-Light.X7d	0.000998551	-0.210895	0.339538	up-regulated
AT3G01120	Dark.X7d-Light.X7d	0.000806137	-0.154518	-1.1478	down-regulated
AT3G01540	Dark.X7d-Light.X7d	0.0061097	0.115217	0.586863	up-regulated
AT3G01810	Dark.X7d-Light.X7d	0.00656041	-0.40631	-3.05287	down-regulated
AT3G01930	Dark.X7d-Light.X7d	1.82009e-06	-0.651544	-0.613647	down-regulated
AT3G02170	Dark.X7d-Light.X7d	0.0017523	-0.433785	-0.849588	down-regulated
AT3G02300	Dark.X7d-Light.X7d	1.9029e-05	0.370064	1.094	up-regulated
AT3G02340	Dark.X7d-Light.X7d	0.00271067	0.251941	1.36025	up-regulated
AT3G02470	Dark.X7d-Light.X7d	0.00451463	0.156839	1.07998	up-regulated
AT3G02750	Dark.X7d-Light.X7d	0.000462342	0.328683	-0.0401567	down-regulated
AT3G02760	Dark.X7d-Light.X7d	0.000119005	-0.287446	-0.168269	down-regulated
AT3G02875	Dark.X7d-Light.X7d	1.48694e-05	-0.355596	1.14873	up-regulated
AT3G02900	Dark.X7d-Light.X7d	0.0019713	0.313534	-0.675504	down-regulated
AT3G03780	Dark.X7d-Light.X7d	0.000111576	-0.434994	-7.03938	down-regulated
AT3G03810	Dark.X7d-Light.X7d	3.32295e-06	-0.393965	-0.170396	down-regulated
AT3G03900	Dark.X7d-Light.X7d	0.00895025	0.518162	-0.731531	down-regulated
AT3G04480	Dark.X7d-Light.X7d	0.000140908	-0.315829	-1.1827	down-regulated
AT3G04500	Dark.X7d-Light.X7d	0.00268393	-0.235618	1.06883	up-regulated
AT3G05090	Dark.X7d-Light.X7d	0.000953872	0.246208	0.939733	up-regulated
AT3G05165	Dark.X7d-Light.X7d	1.1488e-05	0.156318	0.491986	up-regulated
AT3G05500	Dark.X7d-Light.X7d	0.00176039	0.22591	-0.350474	down-regulated
AT3G05560	Dark.X7d-Light.X7d	0.00210198	-0.384332	-1.94565	down-regulated
AT3G06130	Dark.X7d-Light.X7d	0.00385298	0.227467	-0.168644	down-regulated
AT3G06290	Dark.X7d-Light.X7d	0.00138947	0.295912	1.92889	up-regulated
AT3G06340	Dark.X7d-Light.X7d	0.00983497	0.169604	0.903192	up-regulated
AT3G06530	Dark.X7d-Light.X7d	0.000103742	0.104929	-0.461919	down-regulated
AT3G06580	Dark.X7d-Light.X7d	0.00268393	-0.154209	0.168074	up-regulated
AT3G06850	Dark.X7d-Light.X7d	0.000838135	0.396345	4.49769	up-regulated
AT3G07270	Dark.X7d-Light.X7d	0.00271067	0.267212	-0.705631	down-regulated
AT3G07525	Dark.X7d-Light.X7d	0.00423483	0.385521	0.389878	up-regulated
AT3G09000	Dark.X7d-Light.X7d	0.00548426	-0.103582	-0.376062	down-regulated
AT3G09430	Dark.X7d-Light.X7d	0.00105376	-0.938365	0.417302	up-regulated
AT3G10090	Dark.X7d-Light.X7d	0.000207037	-0.208843	-1.80709	down-regulated
AT3G10310	Dark.X7d-Light.X7d	0.00113002	-0.52858	-3.79853	down-regulated
AT3G10450	Dark.X7d-Light.X7d	0.00999114	0.449487	6.73388	up-regulated
AT3G11700	Dark.X7d-Light.X7d	0.00351818	-0.172017	-0.870033	down-regulated
AT3G12110	Dark.X7d-Light.X7d	0.00319668	-0.485649	-3.40639	down-regulated
AT3G12760	Dark.X7d-Light.X7d	9.06425e-06	-0.473291	0.190202	up-regulated
AT3G12915	Dark.X7d-Light.X7d	0.00567827	-0.279236	1.65188	up-regulated
AT3G13235	Dark.X7d-Light.X7d	0.00428909	0.316912	-0.686596	down-regulated
AT3G14080	Dark.X7d-Light.X7d	0.00841328	-0.233778	-0.220342	down-regulated
AT3G14120	Dark.X7d-Light.X7d	0.00387167	0.102812	0.143648	up-regulated
AT3G14350	Dark.X7d-Light.X7d	0.00291637	-0.103419	-2.28627	down-regulated
AT3G15000	Dark.X7d-Light.X7d	0.00479849	0.12459	-0.863067	down-regulated
AT3G15010	Dark.X7d-Light.X7d	0.000496223	-0.270737	0.776853	up-regulated
AT3G15395	Dark.X7d-Light.X7d	0.00839249	0.304756	-0.611592	down-regulated
AT3G15410	Dark.X7d-Light.X7d	0.00293032	-0.142339	-1.28003	down-regulated
AT3G15520	Dark.X7d-Light.X7d	0.00838662	0.362532	1.11401	up-regulated
AT3G15950	Dark.X7d-Light.X7d	3.46245e-05	-0.118114	-1.25856	down-regulated
AT3G16420	Dark.X7d-Light.X7d	2.82067e-06	-0.517156	-2.23692	down-regulated
AT3G16450	Dark.X7d-Light.X7d	0.000113183	0.137209	-2.61726	down-regulated
AT3G16460	Dark.X7d-Light.X7d	0.000378119	0.37404	-1.34986	down-regulated
AT3G16850	Dark.X7d-Light.X7d	0.00193426	-0.274949	0.803642	up-regulated
AT3G17210	Dark.X7d-Light.X7d	0.00289653	0.227261	-0.457166	down-regulated
AT3G17650	Dark.X7d-Light.X7d	0.00231202	-0.2824	0.676727	up-regulated
AT3G17680	Dark.X7d-Light.X7d	0.00717706	0.520517	-0.590733	down-regulated
AT3G18860	Dark.X7d-Light.X7d	0.000800455	-0.130659	-0.130213	down-regulated
AT3G18980	Dark.X7d-Light.X7d	0.00893912	0.28388	0.597873	up-regulated
AT3G19300	Dark.X7d-Light.X7d	0.00443138	0.385014	-0.279491	down-regulated
AT3G19930	Dark.X7d-Light.X7d	0.0017523	0.275858	0.511948	up-regulated
AT3G21215	Dark.X7d-Light.X7d	0.00231202	0.114557	0.557521	up-regulated
AT3G21230	Dark.X7d-Light.X7d	4.51866e-06	-0.559279	-1.10579	down-regulated
AT3G21250	Dark.X7d-Light.X7d	0.00270563	-0.11457	1.38985	up-regulated
AT3G21430	Dark.X7d-Light.X7d	1.34607e-05	0.208497	1.24412	up-regulated
AT3G22200	Dark.X7d-Light.X7d	0.0013424	-0.137568	0.641025	up-regulated
AT3G23490	Dark.X7d-Light.X7d	0.000137768	-0.390815	0.628335	up-regulated
AT3G23660	Dark.X7d-Light.X7d	0.00062811	-0.192553	-0.68021	down-regulated
AT3G23890	Dark.X7d-Light.X7d	0.00404607	-0.34836	-3.43472	down-regulated
AT3G24160	Dark.X7d-Light.X7d	7.22488e-05	-0.103799	-1.00583	down-regulated
AT3G25820	Dark.X7d-Light.X7d	3.55182e-07	-0.531437	-2.31265	down-regulated
AT3G25840	Dark.X7d-Light.X7d	0.000160996	0.182448	1.40774	up-regulated
AT3G26290	Dark.X7d-Light.X7d	0.00118115	0.167848	-3.45382	down-regulated
AT3G26600	Dark.X7d-Light.X7d	0.00293032	-0.207066	0.603183	up-regulated
AT3G26910	Dark.X7d-Light.X7d	0.00893912	0.161908	1.09898	up-regulated
AT3G27210	Dark.X7d-Light.X7d	3.20058e-05	-0.512692	0.618004	up-regulated
AT3G27330	Dark.X7d-Light.X7d	0.000166262	-0.611473	0.120945	up-regulated
AT3G27700	Dark.X7d-Light.X7d	0.000359742	-0.320168	1.0466	up-regulated
AT3G27906	Dark.X7d-Light.X7d	0.00166806	-0.239765	0.39218	up-regulated
AT3G28140	Dark.X7d-Light.X7d	0.00293859	-0.487077	0.740209	up-regulated
AT3G29010	Dark.X7d-Light.X7d	0.00404254	-0.658167	1.12145	up-regulated
AT3G29320	Dark.X7d-Light.X7d	0.000137768	-0.411259	-2.04952	down-regulated
AT3G29390	Dark.X7d-Light.X7d	1.70624e-06	0.18273	1.35343	up-regulated
AT3G30390	Dark.X7d-Light.X7d	2.82067e-06	-0.132016	1.25758	up-regulated
AT3G43220	Dark.X7d-Light.X7d	0.00310835	-0.255501	0.212375	up-regulated
AT3G44010	Dark.X7d-Light.X7d	0.000998551	-0.118743	-1.4504	down-regulated
AT3G44200	Dark.X7d-Light.X7d	8.88122e-05	-0.350324	-0.791954	down-regulated
AT3G44310	Dark.X7d-Light.X7d	1.38837e-06	-0.265535	0.0650058	up-regulated
AT3G44670	Dark.X7d-Light.X7d	0.00893344	0.279529	0.907672	up-regulated
AT3G45100	Dark.X7d-Light.X7d	0.00446442	-0.192149	0.441326	up-regulated
AT3G45740	Dark.X7d-Light.X7d	7.21292e-05	0.605427	0.495569	up-regulated
AT3G45870	Dark.X7d-Light.X7d	0.00331352	0.687036	-0.101212	down-regulated
AT3G46000	Dark.X7d-Light.X7d	8.43053e-05	0.553215	-0.161518	down-regulated
AT3G46130	Dark.X7d-Light.X7d	3.12648e-06	-0.433222	3.46728	up-regulated
AT3G46440	Dark.X7d-Light.X7d	0.00989503	0.133831	-0.62679	down-regulated
AT3G47550	Dark.X7d-Light.X7d	0.00668779	-0.281395	0.446261	up-regulated
AT3G47833	Dark.X7d-Light.X7d	0.0013424	0.155306	-2.22079	down-regulated
AT3G48030	Dark.X7d-Light.X7d	0.000250093	0.2719	-0.465517	down-regulated
AT3G48530	Dark.X7d-Light.X7d	0.0014343	0.296686	1.22642	up-regulated
AT3G49430	Dark.X7d-Light.X7d	9.05142e-09	-0.409304	-0.0960122	down-regulated
AT3G49470	Dark.X7d-Light.X7d	0.00200998	-0.44327	0.0886087	up-regulated
AT3G49590	Dark.X7d-Light.X7d	0.000102424	-0.370005	1.24333	up-regulated
AT3G49720	Dark.X7d-Light.X7d	0.0056257	-0.249697	-1.12527	down-regulated
AT3G50210	Dark.X7d-Light.X7d	0.00543952	0.108151	0.808251	up-regulated
AT3G50300	Dark.X7d-Light.X7d	0.0040784	0.309236	-4.75952	down-regulated
AT3G50370	Dark.X7d-Light.X7d	8.80055e-05	-0.273568	1.18461	up-regulated
AT3G50380	Dark.X7d-Light.X7d	9.23205e-05	0.107674	1.28259	up-regulated
AT3G50960	Dark.X7d-Light.X7d	0.0039357	-0.290987	-0.717041	down-regulated
AT3G51370	Dark.X7d-Light.X7d	0.00755131	0.101797	0.755974	up-regulated
AT3G51800	Dark.X7d-Light.X7d	0.00364818	-0.196016	-1.50712	down-regulated
AT3G52170	Dark.X7d-Light.X7d	0.00135292	-0.320124	-0.512328	down-regulated
AT3G52640	Dark.X7d-Light.X7d	0.00197224	-0.203709	-0.813579	down-regulated
AT3G53180	Dark.X7d-Light.X7d	0.000365255	-0.152617	0.0802125	up-regulated
AT3G53190	Dark.X7d-Light.X7d	0.0014981	-0.326067	-2.61924	down-regulated
AT3G53240	Dark.X7d-Light.X7d	6.26924e-06	0.655122	0.294973	up-regulated
AT3G53500	Dark.X7d-Light.X7d	3.57664e-06	-0.240366	0.430853	up-regulated
AT3G54360	Dark.X7d-Light.X7d	0.00562709	-0.295729	0.329543	up-regulated
AT3G54460	Dark.X7d-Light.X7d	0.00793919	0.17033	0.881886	up-regulated
AT3G54620	Dark.X7d-Light.X7d	0.000133248	-0.199204	1.00616	up-regulated
AT3G54720	Dark.X7d-Light.X7d	0.00470561	-0.15117	-0.367952	down-regulated
AT3G56110	Dark.X7d-Light.X7d	0.00108968	-0.44362	0.0692497	up-regulated
AT3G56130	Dark.X7d-Light.X7d	0.00555319	-0.263867	-0.717362	down-regulated
AT3G56140	Dark.X7d-Light.X7d	0.000600549	0.280862	2.02874	up-regulated
AT3G56150	Dark.X7d-Light.X7d	0.00746812	-0.105726	-0.137719	down-regulated
AT3G56210	Dark.X7d-Light.X7d	0.000760091	-0.295617	-0.190542	down-regulated
AT3G56680	Dark.X7d-Light.X7d	0.00231202	-0.100909	0.189615	up-regulated
AT3G56860	Dark.X7d-Light.X7d	0.000137474	-0.146939	1.31467	up-regulated
AT3G57140	Dark.X7d-Light.X7d	0.00315747	0.3744	0.630264	up-regulated
AT3G57230	Dark.X7d-Light.X7d	0.00532792	0.262071	0.710341	up-regulated
AT3G57300	Dark.X7d-Light.X7d	0.00119257	0.112487	1.68809	up-regulated
AT3G57630	Dark.X7d-Light.X7d	0.000241986	-0.408927	-2.3494	down-regulated
AT3G58220	Dark.X7d-Light.X7d	0.00403562	-0.163419	0.673139	up-regulated
AT3G58610	Dark.X7d-Light.X7d	0.00048759	-0.295457	-1.20404	down-regulated
AT3G59760	Dark.X7d-Light.X7d	0.00383806	-0.154951	-1.91935	down-regulated
AT3G59810	Dark.X7d-Light.X7d	0.00543952	-0.204851	-0.222921	down-regulated
AT3G59820	Dark.X7d-Light.X7d	0.00207221	-0.207181	-0.911779	down-regulated
AT3G60130	Dark.X7d-Light.X7d	0.00461297	-0.152958	-0.544295	down-regulated
AT3G61060	Dark.X7d-Light.X7d	0.00603942	0.144902	2.43549	up-regulated
AT3G61380	Dark.X7d-Light.X7d	0.00376043	-0.361859	-4.19427	down-regulated
AT3G61440	Dark.X7d-Light.X7d	8.36169e-09	-0.412031	-0.423092	down-regulated
AT3G61740	Dark.X7d-Light.X7d	0.00827564	0.234649	1.4798	up-regulated
AT3G61760	Dark.X7d-Light.X7d	0.00195581	-0.46177	-1.36137	down-regulated
AT3G61860	Dark.X7d-Light.X7d	1.42227e-06	0.339805	1.09076	up-regulated
AT3G62310	Dark.X7d-Light.X7d	0.00520843	-0.258822	0.419018	up-regulated
AT3G62650	Dark.X7d-Light.X7d	0.00992422	-0.133269	0.336298	up-regulated
AT3G62830	Dark.X7d-Light.X7d	0.00238659	-0.11459	-1.31375	down-regulated
AT3G63000	Dark.X7d-Light.X7d	0.000446114	-0.290003	0.432828	up-regulated
AT3G63300	Dark.X7d-Light.X7d	0.000336545	0.373896	-0.00353142	down-regulated
AT4G00420	Dark.X7d-Light.X7d	0.00919847	-0.315152	-0.427427	down-regulated
AT4G00650	Dark.X7d-Light.X7d	0.00387167	0.240663	0.299568	up-regulated
AT4G00680	Dark.X7d-Light.X7d	0.00186975	-0.90415	-2.79873	down-regulated
AT4G01450	Dark.X7d-Light.X7d	0.00224026	-0.193954	-1.00303	down-regulated
AT4G02020	Dark.X7d-Light.X7d	0.00316534	0.111846	1.11906	up-regulated
AT4G02060	Dark.X7d-Light.X7d	0.00197224	-0.178092	-2.44404	down-regulated
AT4G02520	Dark.X7d-Light.X7d	0.00446442	0.14457	-1.01683	down-regulated
AT4G02560	Dark.X7d-Light.X7d	0.00717706	-0.191823	0.605681	up-regulated
AT4G02610	Dark.X7d-Light.X7d	0.00145225	-0.578658	-0.596951	down-regulated
AT4G03070	Dark.X7d-Light.X7d	0.00681108	0.493295	-1.05036	down-regulated
AT4G03230	Dark.X7d-Light.X7d	0.00339841	0.340799	1.39854	up-regulated
AT4G03430	Dark.X7d-Light.X7d	0.00271067	0.147307	1.4158	up-regulated
AT4G03935	Dark.X7d-Light.X7d	0.0019315	0.588856	0.696667	up-regulated
AT4G04850	Dark.X7d-Light.X7d	0.00203044	-0.4964	-2.80527	down-regulated
AT4G04870	Dark.X7d-Light.X7d	0.00386459	-0.282534	-0.713704	down-regulated
AT4G04960	Dark.X7d-Light.X7d	0.00527356	-0.312357	1.36517	up-regulated
AT4G08170	Dark.X7d-Light.X7d	0.00778649	-0.200481	-0.688609	down-regulated
AT4G08180	Dark.X7d-Light.X7d	0.00500299	0.244469	0.387055	up-regulated
AT4G08390	Dark.X7d-Light.X7d	5.28e-07	-0.398705	-1.36587	down-regulated
AT4G08460	Dark.X7d-Light.X7d	0.00115791	0.184798	0.4571	up-regulated
AT4G09570	Dark.X7d-Light.X7d	0.000559636	-0.359328	-0.343896	down-regulated
AT4G09720	Dark.X7d-Light.X7d	0.000387518	-0.28856	-0.415856	down-regulated
AT4G11070	Dark.X7d-Light.X7d	0.00268393	0.804851	-0.828812	down-regulated
AT4G12000	Dark.X7d-Light.X7d	0.00443138	-0.335487	0.497572	up-regulated
AT4G12290	Dark.X7d-Light.X7d	1.67891e-05	0.483656	6.22583	up-regulated
AT4G12590	Dark.X7d-Light.X7d	0.000993447	0.352063	-0.478161	down-regulated
AT4G12720	Dark.X7d-Light.X7d	0.00493792	-0.328397	1.19732	up-regulated
AT4G13120	Dark.X7d-Light.X7d	0.00637163	-0.280869	-1.12721	down-regulated
AT4G14550	Dark.X7d-Light.X7d	0.000724602	-0.40463	-0.543059	down-regulated
AT4G15530	Dark.X7d-Light.X7d	2.64154e-07	0.320334	5.95357	up-regulated
AT4G15940	Dark.X7d-Light.X7d	0.00200998	0.117201	-0.445453	down-regulated
AT4G16450	Dark.X7d-Light.X7d	6.88549e-05	-0.305047	-2.02809	down-regulated
AT4G16660	Dark.X7d-Light.X7d	2.6121e-05	-0.277461	-1.01283	down-regulated
AT4G16670	Dark.X7d-Light.X7d	0.00115791	0.346789	1.19112	up-regulated
AT4G16830	Dark.X7d-Light.X7d	0.000152536	0.316135	0.585181	up-regulated
AT4G16950	Dark.X7d-Light.X7d	0.00514282	-0.183695	-0.233571	down-regulated
AT4G18070	Dark.X7d-Light.X7d	0.000216706	-0.27191	-0.9924	down-regulated
AT4G18120	Dark.X7d-Light.X7d	1.70624e-06	0.173949	1.47371	up-regulated
AT4G18380	Dark.X7d-Light.X7d	0.00225238	0.29305	0.236453	up-regulated
AT4G19120	Dark.X7d-Light.X7d	0.00310236	-0.372462	-3.46863	down-regulated
AT4G19520	Dark.X7d-Light.X7d	0.00357208	0.240145	2.38647	up-regulated
AT4G20430	Dark.X7d-Light.X7d	0.00357761	0.245177	-2.93095	down-regulated
AT4G20440	Dark.X7d-Light.X7d	0.00238659	-0.456579	-0.683497	down-regulated
AT4G20830	Dark.X7d-Light.X7d	0.000377353	-0.268185	0.427182	up-regulated
AT4G21065	Dark.X7d-Light.X7d	0.00356138	0.538453	-0.382508	down-regulated
AT4G21580	Dark.X7d-Light.X7d	0.00339143	-0.125781	0.472529	up-regulated
AT4G21820	Dark.X7d-Light.X7d	0.00577643	-0.368346	-3.09057	down-regulated
AT4G21910	Dark.X7d-Light.X7d	2.82067e-06	-0.369586	-1.56387	down-regulated
AT4G21990	Dark.X7d-Light.X7d	0.00189477	0.235166	-0.124331	down-regulated
AT4G22010	Dark.X7d-Light.X7d	0.00551369	0.307415	-3.47989	down-regulated
AT4G22670	Dark.X7d-Light.X7d	0.000724602	-0.432004	-0.035849	down-regulated
AT4G23010	Dark.X7d-Light.X7d	0.00387167	-0.200438	-1.38346	down-regulated
AT4G23190	Dark.X7d-Light.X7d	0.00271067	0.149139	1.30935	up-regulated
AT4G23850	Dark.X7d-Light.X7d	0.00118115	-0.132815	0.116771	up-regulated
AT4G24580	Dark.X7d-Light.X7d	0.00184879	0.57585	-1.21519	down-regulated
AT4G24610	Dark.X7d-Light.X7d	0.00383806	0.174069	-0.241483	down-regulated
AT4G24990	Dark.X7d-Light.X7d	0.00238651	-0.145945	0.343024	up-regulated
AT4G25080	Dark.X7d-Light.X7d	0.00115791	-0.197157	0.718948	up-regulated
AT4G25400	Dark.X7d-Light.X7d	0.000841549	0.1602	0.986071	up-regulated
AT4G25640	Dark.X7d-Light.X7d	0.00653084	-0.308408	-3.01747	down-regulated
AT4G25710	Dark.X7d-Light.X7d	0.00987821	0.194894	0.73047	up-regulated
AT4G25770	Dark.X7d-Light.X7d	0.00841328	0.117754	0.236758	up-regulated
AT4G25880	Dark.X7d-Light.X7d	0.000178594	0.170761	0.766925	up-regulated
AT4G26910	Dark.X7d-Light.X7d	0.00412752	-0.137604	-0.463733	down-regulated
AT4G27040	Dark.X7d-Light.X7d	0.0083497	0.165211	0.116576	up-regulated
AT4G27430	Dark.X7d-Light.X7d	0.000571867	-0.346341	-1.32896	down-regulated
AT4G27860	Dark.X7d-Light.X7d	0.000851897	-0.202717	-1.53605	down-regulated
AT4G28270	Dark.X7d-Light.X7d	0.00806609	0.15404	1.9647	up-regulated
AT4G28470	Dark.X7d-Light.X7d	0.00916201	-0.210038	-0.410925	down-regulated
AT4G28570	Dark.X7d-Light.X7d	0.000738191	0.270812	0.90629	up-regulated
AT4G28940	Dark.X7d-Light.X7d	0.00611742	-0.276569	-3.46358	down-regulated
AT4G29490	Dark.X7d-Light.X7d	0.00816323	-0.276217	0.391378	up-regulated
AT4G29890	Dark.X7d-Light.X7d	0.00758796	0.187374	1.0388	up-regulated
AT4G30190	Dark.X7d-Light.X7d	7.16078e-06	-0.123124	-0.870763	down-regulated
AT4G30200	Dark.X7d-Light.X7d	0.00102397	-0.109135	0.173432	up-regulated
AT4G30660	Dark.X7d-Light.X7d	0.00238659	0.446819	-2.87733	down-regulated
AT4G30850	Dark.X7d-Light.X7d	0.00102397	-0.437013	-0.617397	down-regulated
AT4G30890	Dark.X7d-Light.X7d	0.000466277	-0.158386	0.257881	up-regulated
AT4G30990	Dark.X7d-Light.X7d	0.0056279	-0.151056	0.400801	up-regulated
AT4G30993	Dark.X7d-Light.X7d	4.51866e-06	0.612661	1.90019	up-regulated
AT4G31300	Dark.X7d-Light.X7d	0.00392487	-0.135743	-0.729258	down-regulated
AT4G31400	Dark.X7d-Light.X7d	0.00224386	-0.510898	0.299065	up-regulated
AT4G32150	Dark.X7d-Light.X7d	0.0014144	0.197552	1.33796	up-regulated
AT4G32440	Dark.X7d-Light.X7d	1.70624e-06	0.204739	1.62414	up-regulated
AT4G32660	Dark.X7d-Light.X7d	0.000111576	0.137144	0.60681	up-regulated
AT4G32710	Dark.X7d-Light.X7d	0.00651498	-0.341841	-1.58183	down-regulated
AT4G33010	Dark.X7d-Light.X7d	1.91307e-05	-0.276659	-2.6576	down-regulated
AT4G33260	Dark.X7d-Light.X7d	0.00241419	0.422658	-4.01885	down-regulated
AT4G33300	Dark.X7d-Light.X7d	0.000246474	0.198206	1.1137	up-regulated
AT4G33530	Dark.X7d-Light.X7d	0.00195614	-0.221968	-0.520397	down-regulated
AT4G33680	Dark.X7d-Light.X7d	0.0050104	-0.120197	-2.19632	down-regulated
AT4G33945	Dark.X7d-Light.X7d	0.00304531	-0.222845	-0.49185	down-regulated
AT4G35140	Dark.X7d-Light.X7d	0.00223595	0.337029	0.327878	up-regulated
AT4G35350	Dark.X7d-Light.X7d	0.000119005	-0.273013	-4.6507	down-regulated
AT4G35380	Dark.X7d-Light.X7d	0.00630145	-0.169512	0.561313	up-regulated
AT4G35490	Dark.X7d-Light.X7d	1.41932e-05	-0.614605	0.0165956	up-regulated
AT4G35785	Dark.X7d-Light.X7d	3.40393e-06	0.253652	0.315311	up-regulated
AT4G35890	Dark.X7d-Light.X7d	3.98353e-06	-0.536875	0.390087	up-regulated
AT4G36080	Dark.X7d-Light.X7d	0.000468678	0.129894	0.913927	up-regulated
AT4G36360	Dark.X7d-Light.X7d	8.80055e-05	0.32537	-3.97495	down-regulated
AT4G36690	Dark.X7d-Light.X7d	1.1488e-05	0.166501	1.2609	up-regulated
AT4G36945	Dark.X7d-Light.X7d	0.00880758	-0.615377	-2.00698	down-regulated
AT4G37930	Dark.X7d-Light.X7d	0.000192732	-0.287119	-3.37316	down-regulated
AT4G38545	Dark.X7d-Light.X7d	0.00505483	0.46985	0.435418	up-regulated
AT4G39350	Dark.X7d-Light.X7d	3.78496e-10	-0.526492	-2.97782	down-regulated
AT4G39680	Dark.X7d-Light.X7d	0.00238659	-0.174405	0.403121	up-regulated
AT4G39690	Dark.X7d-Light.X7d	5.717e-05	-0.378895	-0.207653	down-regulated
AT5G01650	Dark.X7d-Light.X7d	0.00383379	-0.148989	-0.373995	down-regulated
AT5G02270	Dark.X7d-Light.X7d	0.00926978	-0.298705	-2.45257	down-regulated
AT5G02480	Dark.X7d-Light.X7d	0.000114228	-0.153839	-0.0749367	down-regulated
AT5G02880	Dark.X7d-Light.X7d	1.64527e-05	0.194343	1.13309	up-regulated
AT5G03630	Dark.X7d-Light.X7d	7.37715e-05	-0.163098	-0.793853	down-regulated
AT5G04280	Dark.X7d-Light.X7d	0.00823396	-0.328841	0.343842	up-regulated
AT5G04510	Dark.X7d-Light.X7d	0.00280208	-0.228676	-0.54762	down-regulated
AT5G04670	Dark.X7d-Light.X7d	0.00231202	0.494491	0.817596	up-regulated
AT5G04740	Dark.X7d-Light.X7d	0.000377353	0.220123	-0.518023	down-regulated
AT5G05140	Dark.X7d-Light.X7d	0.00398262	-0.153745	0.949735	up-regulated
AT5G05370	Dark.X7d-Light.X7d	0.000152375	0.203732	-2.40529	down-regulated
AT5G05980	Dark.X7d-Light.X7d	0.00717706	-0.157851	0.241416	up-regulated
AT5G06050	Dark.X7d-Light.X7d	0.00291637	-0.276404	-1.54169	down-regulated
AT5G06060	Dark.X7d-Light.X7d	0.00983497	-0.186023	-0.438259	down-regulated
AT5G06390	Dark.X7d-Light.X7d	0.0014981	-0.147426	-3.04831	down-regulated
AT5G06750	Dark.X7d-Light.X7d	0.00749075	-0.26261	0.40782	up-regulated
AT5G07340	Dark.X7d-Light.X7d	0.00717706	0.265874	-0.811429	down-regulated
AT5G08650	Dark.X7d-Light.X7d	0.000447196	-0.22937	0.480536	up-regulated
AT5G09850	Dark.X7d-Light.X7d	4.69135e-05	-0.128922	0.123245	up-regulated
AT5G09870	Dark.X7d-Light.X7d	0.00277692	-0.185787	-1.82702	down-regulated
AT5G09880	Dark.X7d-Light.X7d	0.00141263	0.241759	1.52081	up-regulated
AT5G10350	Dark.X7d-Light.X7d	1.41932e-05	-0.595038	-0.335576	down-regulated
AT5G10810	Dark.X7d-Light.X7d	0.00728047	-0.213855	-0.21756	down-regulated
AT5G10830	Dark.X7d-Light.X7d	0.0014479	0.246005	-0.681211	down-regulated
AT5G11040	Dark.X7d-Light.X7d	0.00653084	0.206444	-0.361412	down-regulated
AT5G11170	Dark.X7d-Light.X7d	0.00233484	-0.250703	0.197805	up-regulated
AT5G11200	Dark.X7d-Light.X7d	0.00520843	-0.28238	-0.268892	down-regulated
AT5G11350	Dark.X7d-Light.X7d	0.00204125	0.191872	0.590712	up-regulated
AT5G11490	Dark.X7d-Light.X7d	0.000200329	-0.138895	0.158272	up-regulated
AT5G11510	Dark.X7d-Light.X7d	0.00267764	-0.324122	-1.01777	down-regulated
AT5G11980	Dark.X7d-Light.X7d	0.00291451	-0.20247	-0.484206	down-regulated
AT5G12150	Dark.X7d-Light.X7d	0.00241419	-0.173344	-0.905364	down-regulated
AT5G13100	Dark.X7d-Light.X7d	0.00655233	-0.127117	-0.813825	down-regulated
AT5G13810	Dark.X7d-Light.X7d	0.00869483	0.192773	0.39246	up-regulated
AT5G14060	Dark.X7d-Light.X7d	0.00149542	-0.159916	-0.932224	down-regulated
AT5G14680	Dark.X7d-Light.X7d	0.000353212	-0.383471	0.29769	up-regulated
AT5G15260	Dark.X7d-Light.X7d	0.0084065	-0.165303	0.576602	up-regulated
AT5G15270	Dark.X7d-Light.X7d	0.000160996	0.364061	0.947749	up-regulated
AT5G15550	Dark.X7d-Light.X7d	0.00992422	-0.278531	-0.282792	down-regulated
AT5G15640	Dark.X7d-Light.X7d	0.00717408	-0.326993	-0.40817	down-regulated
AT5G16210	Dark.X7d-Light.X7d	0.000160252	-0.431843	0.444487	up-regulated
AT5G16780	Dark.X7d-Light.X7d	0.0018976	-0.301203	1.08353	up-regulated
AT5G17000	Dark.X7d-Light.X7d	0.00994612	-0.146021	0.186073	up-regulated
AT5G17710	Dark.X7d-Light.X7d	2.78796e-05	-0.462024	0.332018	up-regulated
AT5G18255	Dark.X7d-Light.X7d	0.00108968	-0.359684	0.87945	up-regulated
AT5G18310	Dark.X7d-Light.X7d	0.000970359	-0.18641	1.33848	up-regulated
AT5G18780	Dark.X7d-Light.X7d	0.00992422	0.146066	1.11795	up-regulated
AT5G19400	Dark.X7d-Light.X7d	1.2182e-07	-0.139673	1.0089	up-regulated
AT5G19420	Dark.X7d-Light.X7d	0.00443138	0.144111	0.934029	up-regulated
AT5G19510	Dark.X7d-Light.X7d	0.00175776	-0.174611	-0.845853	down-regulated
AT5G19900	Dark.X7d-Light.X7d	0.00148777	-0.157196	1.32806	up-regulated
AT5G19980	Dark.X7d-Light.X7d	0.0051157	0.319844	-0.314479	down-regulated
AT5G20920	Dark.X7d-Light.X7d	0.00115791	0.230445	-0.115238	down-regulated
AT5G22740	Dark.X7d-Light.X7d	0.000749919	-0.159438	-3.49789	down-regulated
AT5G22800	Dark.X7d-Light.X7d	2.6121e-05	0.300619	4.31695	up-regulated
AT5G23200	Dark.X7d-Light.X7d	0.00591917	-0.250937	-0.763448	down-regulated
AT5G23330	Dark.X7d-Light.X7d	2.28563e-06	-0.430403	0.603989	up-regulated
AT5G23860	Dark.X7d-Light.X7d	0.00609942	0.122113	-2.42704	down-regulated
AT5G23890	Dark.X7d-Light.X7d	0.00193109	-0.127009	-0.410817	down-regulated
AT5G24670	Dark.X7d-Light.X7d	0.000424237	-0.11707	1.46486	up-regulated
AT5G24970	Dark.X7d-Light.X7d	0.00919847	-0.445469	-0.60168	down-regulated
AT5G25520	Dark.X7d-Light.X7d	0.00032846	-0.116897	1.04541	up-regulated
AT5G25560	Dark.X7d-Light.X7d	0.00226864	0.10451	0.795808	up-regulated
AT5G25770	Dark.X7d-Light.X7d	0.000136303	-0.112043	1.69957	up-regulated
AT5G26680	Dark.X7d-Light.X7d	0.00753376	-0.128771	0.225627	up-regulated
AT5G26780	Dark.X7d-Light.X7d	0.000160996	-0.400309	-1.9384	down-regulated
AT5G27410	Dark.X7d-Light.X7d	0.00657048	-0.167261	1.27181	up-regulated
AT5G27560	Dark.X7d-Light.X7d	0.00159402	-0.398493	0.213141	up-regulated
AT5G35460	Dark.X7d-Light.X7d	0.00159402	-0.226159	0.20657	up-regulated
AT5G35980	Dark.X7d-Light.X7d	0.00351818	-0.188573	0.398694	up-regulated
AT5G37020	Dark.X7d-Light.X7d	0.00385188	-0.331065	-0.629674	down-regulated
AT5G37830	Dark.X7d-Light.X7d	7.55256e-05	-0.27426	-0.131972	down-regulated
AT5G39970	Dark.X7d-Light.X7d	0.00609942	0.319418	-1.27348	down-regulated
AT5G40340	Dark.X7d-Light.X7d	0.00553167	0.25359	1.61909	up-regulated
AT5G40440	Dark.X7d-Light.X7d	0.00404254	-0.27682	0.716097	up-regulated
AT5G42420	Dark.X7d-Light.X7d	0.00357378	0.188794	-1.04501	down-regulated
AT5G42620	Dark.X7d-Light.X7d	0.000929357	0.274397	0.241493	up-regulated
AT5G44030	Dark.X7d-Light.X7d	4.51866e-06	-0.579668	-4.10435	down-regulated
AT5G45030	Dark.X7d-Light.X7d	0.00859191	-0.376547	0.0377989	up-regulated
AT5G45190	Dark.X7d-Light.X7d	0.00316534	0.204767	1.17701	up-regulated
AT5G45260	Dark.X7d-Light.X7d	0.00032846	-0.246029	0.631825	up-regulated
AT5G45275	Dark.X7d-Light.X7d	0.000563405	-0.285829	-1.06632	down-regulated
AT5G45350	Dark.X7d-Light.X7d	0.00617962	-0.342326	-0.0170789	down-regulated
AT5G46340	Dark.X7d-Light.X7d	0.0041816	-0.302184	0.00184698	up-regulated
AT5G46420	Dark.X7d-Light.X7d	0.00668779	0.338767	1.26662	up-regulated
AT5G47040	Dark.X7d-Light.X7d	0.00228184	0.169537	1.01	up-regulated
AT5G47430	Dark.X7d-Light.X7d	0.000815539	-0.132126	1.47673	up-regulated
AT5G47435	Dark.X7d-Light.X7d	0.000124736	0.417455	0.0505939	up-regulated
AT5G47540	Dark.X7d-Light.X7d	0.0034392	0.324253	-0.393285	down-regulated
AT5G47780	Dark.X7d-Light.X7d	0.00364427	-0.169464	-0.437073	down-regulated
AT5G48120	Dark.X7d-Light.X7d	2.47167e-05	-0.245129	0.660444	up-regulated
AT5G48620	Dark.X7d-Light.X7d	1.12639e-05	0.133483	1.85856	up-regulated
AT5G48660	Dark.X7d-Light.X7d	0.00982563	-0.49463	-1.3942	down-regulated
AT5G49160	Dark.X7d-Light.X7d	0.000689188	0.281987	-2.25956	down-regulated
AT5G49510	Dark.X7d-Light.X7d	6.20534e-05	-0.354959	-0.196187	down-regulated
AT5G49570	Dark.X7d-Light.X7d	0.00814177	-0.281437	0.0459513	up-regulated
AT5G49840	Dark.X7d-Light.X7d	0.00204125	-0.133632	1.11997	up-regulated
AT5G50430	Dark.X7d-Light.X7d	0.00268393	0.158043	0.437743	up-regulated
AT5G50860	Dark.X7d-Light.X7d	0.0013424	-0.363707	0.0723083	up-regulated
AT5G51290	Dark.X7d-Light.X7d	0.000503428	0.12359	0.301565	up-regulated
AT5G51600	Dark.X7d-Light.X7d	0.00252609	-0.452891	-3.86968	down-regulated
AT5G51620	Dark.X7d-Light.X7d	0.00987821	0.1426	0.248531	up-regulated
AT5G52040	Dark.X7d-Light.X7d	0.00017485	-0.197851	0.78097	up-regulated
AT5G53300	Dark.X7d-Light.X7d	3.20058e-05	0.368091	1.50254	up-regulated
AT5G53550	Dark.X7d-Light.X7d	0.000314686	0.265618	1.06582	up-regulated
AT5G55000	Dark.X7d-Light.X7d	0.000372548	0.424737	0.39893	up-regulated
AT5G55990	Dark.X7d-Light.X7d	0.0056153	-0.43541	-1.38969	down-regulated
AT5G56500	Dark.X7d-Light.X7d	0.00950185	0.127585	-1.41085	down-regulated
AT5G56650	Dark.X7d-Light.X7d	0.00325149	0.20994	-0.344688	down-regulated
AT5G57990	Dark.X7d-Light.X7d	0.00389393	0.137818	0.195222	up-regulated
AT5G58540	Dark.X7d-Light.X7d	0.00263657	-0.216361	0.542272	up-regulated
AT5G58550	Dark.X7d-Light.X7d	0.000235797	0.355106	-0.74496	down-regulated
AT5G58660	Dark.X7d-Light.X7d	0.00200998	0.457345	1.77545	up-regulated
AT5G59480	Dark.X7d-Light.X7d	0.0081215	-0.372328	-2.43934	down-regulated
AT5G59770	Dark.X7d-Light.X7d	0.00669621	-0.289559	0.352479	up-regulated
AT5G59780	Dark.X7d-Light.X7d	7.37715e-05	-0.280969	2.76332	up-regulated
AT5G60020	Dark.X7d-Light.X7d	0.000180071	-0.821676	-3.53942	down-regulated
AT5G60548	Dark.X7d-Light.X7d	0.00653248	0.372681	-0.590277	down-regulated
AT5G60640	Dark.X7d-Light.X7d	3.20058e-05	0.194668	-0.506679	down-regulated
AT5G62600	Dark.X7d-Light.X7d	0.00447809	-0.256342	0.486198	up-regulated
AT5G63370	Dark.X7d-Light.X7d	1.78856e-07	-0.252271	1.80954	up-regulated
AT5G63570	Dark.X7d-Light.X7d	0.00203044	0.231213	-0.519181	down-regulated
AT5G63890	Dark.X7d-Light.X7d	0.00166806	-0.190004	-0.971962	down-regulated
AT5G64200	Dark.X7d-Light.X7d	1.20614e-05	0.451026	0.499721	up-regulated
AT5G64240	Dark.X7d-Light.X7d	2.38109e-05	-0.392364	1.20897	up-regulated
AT5G64400	Dark.X7d-Light.X7d	0.000127203	-0.15347	-1.13745	down-regulated
AT5G64813	Dark.X7d-Light.X7d	0.00081602	0.146455	0.3475	up-regulated
AT5G65010	Dark.X7d-Light.X7d	0.00271067	-0.540928	-3.37224	down-regulated
AT5G65090	Dark.X7d-Light.X7d	0.00108968	-0.653436	-0.91129	down-regulated
AT5G65110	Dark.X7d-Light.X7d	9.05142e-09	-0.426987	1.43983	up-regulated
AT5G65170	Dark.X7d-Light.X7d	0.00630552	-0.339424	1.34851	up-regulated
AT5G65240	Dark.X7d-Light.X7d	1.42227e-06	-0.455232	0.924906	up-regulated
AT5G66055	Dark.X7d-Light.X7d	0.000465457	-0.297603	0.714769	up-regulated
AT5G66210	Dark.X7d-Light.X7d	2.82067e-06	-0.201534	1.95287	up-regulated
AT5G66600	Dark.X7d-Light.X7d	8.38709e-05	0.227197	0.0162	up-regulated
AT5G66675	Dark.X7d-Light.X7d	0.00268393	0.233975	0.898113	up-regulated
AT5G66820	Dark.X7d-Light.X7d	0.00841328	-0.314112	0.219469	up-regulated
AT5G67420	Dark.X7d-Light.X7d	0.00021094	-0.403079	0.372209	up-regulated
