# Supplementary material for: Light regulates alternative splicing outcomes via the TOR kinase pathway
Source: Cell Rep. Author manuscript; Available in PMC 2021 Oct 26. (PMC8547716; doi:10.1016/j.celrep.2021.109676)
Supplement: Supplementary Materials [file NIHMS1745235-supplement-Supplementary_Materials.zip › 1-s2.0-S2211124721011207-mmc5.xlsx]

## Sheet: Table S4
Locus	Gene description	Gene name	Fold-change(expression) [Glc+torin2/Glc]
AT1G01690	Encodes a novel plant-specific protein that is involved in meiotic double strand break formation.	PUTATIVE RECOMBINATION INITIATION DEFECTS 3 (PRD3)	-4.97024
AT1G01760	denosine deaminases acting on tRNA	ORTHOLOG OF YEAST TAD1 (TAD1)	-5.25414
AT1G02280	Encodes a GTP-binding GTP-ase. Component of the chloroplast protein import machinery. Required for import of POR B into plastids. Toc33 phosphorylation may not play an important role in vivo.	TRANSLOCON AT THE OUTER ENVELOPE MEMBRANE OF CHLOROPLASTS 33 (TOC33)	-1.24809
AT1G03360	Encodes a core subunit of the RNA exosome required for the processing of rRNA, several snoRNA and the degradation of aberrant transcripts.	RIBOSOMAL RNA PROCESSING 4 (RRP4)	-1.34874
AT1G03530	nuclear assembly factor 1	NUCLEAR ASSEMBLY FACTOR 1 (NAF1)	-1.92977
AT1G03740	Protein kinase superfamily protein		1.05783
AT1G04130	Encodes one of the 36 carboxylate clamp (CC)-tetratricopeptide repeat (TPR) proteins (Prasad 2010, Pubmed ID: 20856808). Interacts with Hsp90/Hsp70 as co-chaperone.	TETRATRICOPEPTIDE REPEAT 2 (TPR2)	-1.15919
AT1G04170	protein synthesis initiation factor eIF2 gamma The mRNA is cell-to-cell mobile.	EUKARYOTIC TRANSLATION INITIATION FACTOR 2 GAMMA SUBUNIT (EIF2 GAMMA)	-1.5652
AT1G04190	Encodes one of the 36 carboxylate clamp (CC)-tetratricopeptide repeat (TPR) proteins (Prasad 2010, Pubmed ID: 20856808) with potential to interact with Hsp90/Hsp70 as co-chaperones.	TETRATRICOPEPTIDE REPEAT 3 (TPR3)	-1.40659
AT1G04480	Ribosomal protein L14p/L23e family protein		-1.23262
AT1G04510	Encodes MAC3A, a U-box proteins with homology to the yeast and human E3 ubiquitin ligase Prp19. Associated with the MOS4-Associated Complex (MAC). Involved in plant innate immunity.	MOS4-ASSOCIATED COMPLEX 3A (MAC3A)	-1.14509
AT1G04640	Lipoyltransferase, located in mitochondria but not found in chloroplasts	LIPOYLTRANSFERASE 2 (LIP2)	-1.12502
AT1G04770	SDI2 is a member of a small family of TPR proteins in Arabidopsis. Like SDI1 it is induced by low sulfer and appears to play a role in negative regulation of glucosinolate biosynthesis.	SULFUR DEFICIENCY INDUCED 2 (SDI2)	-1.87238
AT1G04870	Encodes a type I protein arginine methyltransferase based on the At1g04870.2 gene model. PRMT10 can catalyze the asymmetric dimethylation of arginine 3 on histone 4 and can also methylate myelin basic protein in vitro. Mutants lacking PRMT10 flower late due to defects in the autonomous pathway and they have elevated levels of FLC transcripts.	PROTEIN ARGININE METHYLTRANSFERASE 10 (PRMT10)	-1.26356
AT1G04980	Encodes a protein disulfide isomerase-like (PDIL) protein, a member of a multigene family within the thioredoxin (TRX) superfamily. Transcript levels for this gene are up-regulated in response to three different chemical inducers of ER stress (dithiothreitol, beta-mercaptoethanol, and tunicamycin). AtIRE1-2 does not appear to be required for this response, but the atbzip60 mutant has a diminished…	PDI-LIKE 2-2 (PDIL2-2)	-1.41561
AT1G05950	hypothetical protein		-4.09898
AT1G06730	pfkB-like carbohydrate kinase family protein		-1.50645
AT1G06760	winged-helix DNA-binding transcription factor family protein	HISTONE 1.1 (H1.1)	1.65241
AT1G06800	Encodes a lipase that hydrolyzes phosphatidylcholine, glycolipids as well as triacylglycerols.	PHOSPHOLIPASE A I GAMMA 1 (PLA-I{gamma}1)	1.12732
AT1G06950	Encodes a protein thought to be a part of the translocon at the chloroplast inner envelope. Involved in protein import into the chloroplast and chloroplast biogenesis. C-terminal half of Tic110 functions as scaffolds for protein-protein interactions.	TRANSLOCON AT THE INNER ENVELOPE MEMBRANE OF CHLOROPLASTS 110 (TIC110)	-1.2941
AT1G07070	Ribosomal protein L35Ae family protein		-1.93889
AT1G07140	Encodes a putative Ran-binding protein (siRanBP).	(SIRANBP)	-1.14251
AT1G07370	Encodes putative proliferating cell nuclear antigen involved in cell cycle regulation. May be sumoylated.	PROLIFERATING CELLULAR NUCLEAR ANTIGEN 1 (PCNA1)	-1.55513
AT1G07840	Sas10/Utp3/C1D family		-1.22759
AT1G07930	GTP binding Elongation factor Tu family protein		-1.29745
AT1G08280	Encodes a glycosyltransferase (GT) GALT29A, which belongs to the Carbohydrate Active Enzyme family GT29. GALT29A co-expresses with other arabinogalactan GTs, GALT31A and GLCAT14A. The recombinant GALT29A expressed in Nicotiana benthamiana demonstrated a galactosyltransferase activity, transferring galactose from UDP-galactose to a mixture of various oligosaccharides derived from arabinogalactan p…	GLYCOSYLTRANSFERASE 29A (GALT29A)	-1.49641
AT1G08300	no vein-like protein	NO VEIN-LIKE (NVL)	-5.22082
AT1G08360	Ribosomal protein L1p/L10e family		-4.95405
AT1G08410	Encodes a large 60S subunit nuclear export GTPase 1 that is required for 40S maturation and is involved in ribosome biogenesis and affects multiple auxin-regulated development processes.	YEAST LSG1 ORTHOLOGUE 2 (LSG1-2)	-1.52716
AT1G08580	hypothetical protein		-1.61035
AT1G08640	Encodes a choloroplast membrane protein CJD1 (Chloroplast J-like Domain 1). Predicted to contain a transit peptide, three transmembrane domains and an N-terminal J-like domain. Influences fatty acid composition of chloroplast lipids.	CHLOROPLAST J-LIKE DOMAIN 1 (CJD1)	-1.09507
AT1G08650	Encodes a phosphoenolpyruvate carboxylase kinase that is expressed at highest levels in leaves. Expression is induced by light. The mRNA is cell-to-cell mobile.	PHOSPHOENOLPYRUVATE CARBOXYLASE KINASE 1 (PPCK1)	-1.00645
AT1G09210	Encodes one of three Arabidopsis calreticulins.Post-transcriptionally regulates together with CRT1 VAMP721/722 levels under ER stress.	CALRETICULIN 1B (CRT1b)	-1.26244
AT1G09470	NEAP3 is a member of a small family containing coiled-coil domains, a nuclear localization signal and a C-terminal predicted transmembrane domain. It localizes to the nuclear periphery. Mutants have altered nuclear morphology and chromatin structure.	(ATNEAP3)	-5.92507
AT1G09590	Translation protein SH3-like family protein		-1.27017
AT1G09640	Translation elongation factor EF1B, gamma chain		-1.04793
AT1G09700	Encodes a nuclear dsRNA binding protein. Involved in mRNA cleavage. The mutant is characterized by shorter stature, delayed flowering, leaf hyponasty, reduced fertility, decreased rate of root growth, and an altered root gravitropic response. It also exhibits less sensitivity to auxin and cytokinin.	HYPONASTIC LEAVES 1 (HYL1)	-1.39617
AT1G09830	glycinamide ribonucleotide synthetase (GAR synthetase) that catalyzes the conversion of phosphoribosyl amine to phosphoribosyl glycineamide	PURINE BIOSYNTHESIS 2 (PUR2)	-1.39011
AT1G10270	glutamine-rich protein 23	GLUTAMINE-RICH PROTEIN 23 (GRP23)	-1.43233
AT1G10490	GNAT acetyltransferase (DUF699)		-5.94653
AT1G10510	RNI-like superfamily protein	EMBRYO DEFECTIVE 2004 (emb2004)	-1.21794
AT1G10840	Encodes eukaryotic initiation factor 3H1 subunit (TIF3H1).	TRANSLATION INITIATION FACTOR 3 SUBUNIT H1 (TIF3H1)	-1.08592
AT1G11050	Protein kinase superfamily protein		1.09343
AT1G11390	Protein kinase superfamily protein		-1.20962
AT1G11430	Encodes a protein involved in RNA editing in chloroplasts. The mRNA is cell-to-cell mobile.	MULTIPLE ORGANELLAR RNA EDITING FACTOR 9 (MORF9)	-1.61012
AT1G12450	SNARE associated Golgi protein family		5.00739
AT1G12650	rRNA biogenesis RRP36-like protein		-1.34902
AT1G12920	Encodes a eukaryotic release factor one homolog.	EUKARYOTIC RELEASE FACTOR 1-2 (ERF1-2)	-1.09981
AT1G13020	Encodes eIF4B2, eukaryotic initiation factor 4B2.	EUKARYOTIC INITIATION FACTOR 4B2 (EIF4B2)	-1.05708
AT1G13160	ARM repeat superfamily protein		-2.4165
AT1G13210	autoinhibited Ca2+/ATPase II	AUTOINHIBITED CA2+/ATPASE II (ACA.l)	1.17891
AT1G13730	Nuclear transport factor 2 (NTF2) family protein with RNA binding (RRM-RBD-RNP motifs) domain-containing protein		-1.57888
AT1G13990	plant/protein		1.97866
AT1G14060	GCK domain-containing protein		-1.34199
AT1G14210	Ribonuclease T2 family protein		-1.11102
AT1G14320	Encodes a ribosomal protein L10 and may be involved in translation regulation. Semi-dominant mutations in SAC552 can suppress defects in acaulis5, which encodes a thermospermine synthase, by enhancing translation of acl5 and itself.	SUPPRESSOR OF ACAULIS 52 (SAC52)	-1.19774
AT1G14410	Encodes a homolog of the potato p24 protein. Binds single strand telomeric repeats. Negatively regulates telomerase activity and telomere length.	WHIRLY 1 (WHY1)	-1.27906
AT1G14810	encodes an aspartate semialdehyde dehydrogenase, which produces the branch point intermediate for lysine and threonine/methionine biosynthesis		-1.19875
AT1G14870	PCR2 encodes a membrane protein involved in zinc transport and detoxification.	PLANT CADMIUM RESISTANCE 2 (PCR2)	2.29101
AT1G15125	S-adenosyl-L-methionine-dependent methyltransferases superfamily protein		6.25124
AT1G15140	FAD/NAD(P)-binding oxidoreductase	FERREDOXIN-NADP(+) OXIDOREDUCTASE -LIKE (FNRL)	-1.13909
AT1G15230	hypothetical protein		1.40399
AT1G15410	aspartate-glutamate racemase family		1.20883
AT1G15420	Encodes a novel plant specific protein that is co-expressed with components of pre-rRNA processing complex. Co-localizes with NuGWD1 and SWA1.	LANT-SPECIFIC COMPONENT OF THE PRE- RRNA PROCESSING COMPLEX1 (PCP1)	-2.17571
AT1G15440	Encodes a nucleolar protein that is a ribosome biogenesis co-factor. Mutants display aberrant RNA processing and female gametophyte development.	PERIODIC TRYPTOPHAN PROTEIN 2 (PWP2)	-1.60996
AT1G15710	prephenate dehydrogenase family protein		-1.19329
AT1G15740	Leucine-rich repeat family protein		1.09679
AT1G16280	Encodes a putative DEAD-box RNA helicase. Essential for female gametogenesis.	RNA HELICASE 36 (RH36)	-1.46521
AT1G16300	Encodes one of the chloroplast/plastid localized GAPDH isoforms (GAPCp1/At1g79530 and GAPCp2/At1g16300). gapcp double mutants display a drastic phenotype of arrested root development, dwarfism and sterility. GAPCps are important for the synthesis of serine in roots.	GLYCERALDEHYDE-3-PHOSPHATE DEHYDROGENASE OF PLASTID 2 (GAPCP-2)	-1.34307
AT1G16800	P-loop containing nucleoside triphosphate hydrolases superfamily protein		-1.50206
AT1G16870	mitochondrial 28S ribosomal protein S29-like protein		-1.21088
AT1G17060	Encodes a protein with similarity to other cytochrome P450's and is a homolog of BAS1. Over expression causes a dwarf phenotype resembling brassinolide resistant mutants. Double mutant analysis of sob7/bas1 loss of function mutants suggests these genes have redundant functions in light responsiveness. SOB7 may function in metabolizing brassinolides. Expressed in leaf, root, stem and silique but e…	CYTOCHROME P450 72C1 (CYP72C1)	1.01748
AT1G17460	Arabidopsis thaliana myb family transcription factor (At1g17460)	TRF-LIKE 3 (TRFL3)	-5.08993
AT1G17470	Encodes a member of the DRG (developmentally regulated G-protein) family expressed throughout the plant, with highest expression in actively growing tissues. Has GTPase activity.	DEVELOPMENTALLY REGULATED G-PROTEIN 1 (DRG1)	-1.22581
AT1G17620	Late embryogenesis abundant (LEA) hydroxyproline-rich glycoprotein family		1.21702
AT1G17680	tetratricopeptide repeat (TPR)-containing protein		1.07091
AT1G17690	U3 small nucleolar RNA-associated protein	NUCLEOLAR FACTOR 1 (NOF1)	-1.53258
AT1G17880	basic transcription factor 3	BASIC TRANSCRIPTION FACTOR 3 (BTF3)	-1.17429
AT1G17990	FMN-linked oxidoreductases superfamily protein		1.75497
AT1G18020	FMN-linked oxidoreductases superfamily protein		1.39249
AT1G18070	Translation elongation factor EF1A/initiation factor IF2gamma family protein		-1.33814
AT1G18270	ketose-bisphosphate aldolase class-II family protein		1.05392
AT1G18620	Member of a small gene family in Arabidopsis. Quadruple mutants in this family display defects in cell elongation.	TON1 RECRUITING MOTIF 3 (TRM3)	4.94298
AT1G18800	Double nrp1-1 nrp2-1 mutants show arrest of cell cycle progression at G2/M and disordered cellular organization occurred in root tips. Localize in the nucleus and can form homomeric and heteromeric protein complexes with NRP1. Bind histones Histone2A and Histone2B and associate with chromatin in vivo. Plant mutated in both NRP1 and NRP2 genes show hypersensitivity to genotoxic stresses including …	NAP1-RELATED PROTEIN 2 (NRP2)	-1.5765
AT1G18840	IQ-domain 30	IQ-DOMAIN 30 (IQD30)	-4.97477
AT1G18850	PCP2 encodes a novel plant specific protein that is co-expressed with components of pre-rRNA processing complex. Co-localizes with NuGWD1 and SWA1.	LANT-SPECIFIC COMPONENT OF THE PRE- RRNA PROCESSING COMPLEX2 (PCP2)	-1.32646
AT1G18890	encodes a calcium-dependent protein kinase whose gene expression is induced by dehydration and high salt. Kinase activity could not be detected in vitro.	CALCIUM-DEPENDENT PROTEIN KINASE 1 (CDPK1)	5.58369
AT1G19330	Evening-expressed key component of Sin3-HDAC complex, which bind directly to the CIRCADIAN CLOCK ASSOCIATED 1 (CCA1) and PSEUDO-RESPONSE REGULATOR 9 (PRR9) promoters and catalyze histone 3 (H3) deacetylation at the cognate regions to repress expression, allowing the declining phase of their expression at dusk.	SAP30 FUNCTION-RELATED 2 (AFR2)	1.54101
AT1G19380	sugar, putative (DUF1195)		1.26947
AT1G19520	Ribosomal pentatricopeptide repeat protein	NUCLEAR FUSION DEFECTIVE 5 (NFD5)	-1.04319
AT1G19660	Wound-responsive family protein	BIFUNCTIONAL NUCLEASE IN BASAL DEFENSE RESPONSE 2 (BBD2)	1.68948
AT1G19770	Member of a family of proteins related to PUP1, a purine transporter. May be involved in the transport of purine and purine derivatives such as cytokinins, across the plasma membrane. The mRNA is cell-to-cell mobile.	PURINE PERMEASE 14 (PUP14)	1.56048
AT1G20370	Pseudouridine synthase family protein		-1.08209
AT1G20410	Pseudouridine synthase family protein		-1.46955
AT1G20693	Encodes a protein belonging to the subgroup of HMGB (high mobility group B) proteins that have a distinctive DNA-binding motif, the HMG-box domain. The motif confers non-sequence specific interaction with linear DNA and structure-specific binding to distorted DNA sites. The HMGB proteins are involved in the assembly of nucleoprotein complexes. Can be phosphorylated by CK2alpha. The mRNA is cell-t…	HIGH MOBILITY GROUP B2 (HMGB2)	1.14422
AT1G20770	coiled-coil protein		-1.12276
AT1G20823	Encodes a RING E3 ubiquitin ligase ATL80. Involved in phosphate mobilization and cold stress response in sufficient phosphate growth conditions. The mRNA is cell-to-cell mobile.	(ATATL80)	1.5891
AT1G20880	RNA-binding (RRM/RBD/RNP motifs) family protein		1.40243
AT1G20910	ARID/BRIGHT DNA-binding domain-containing protein	AT RICH INTERACTION DOMAIN 3 (ARID3)	-1.40771
AT1G21110	O-methyltransferase family protein	INDOLE GLUCOSINOLATE O-METHYLTRANSFERASE 3 (IGMT3)	1.45343
AT1G21120	O-methyltransferase family protein	INDOLE GLUCOSINOLATE O-METHYLTRANSFERASE 2 (IGMT2)	1.80126
AT1G21130	O-methyltransferase family protein	INDOLE GLUCOSINOLATE O-METHYLTRANSFERASE 4 (IGMT4)	1.20805
AT1G21600	Present in transcriptionally active plastid chromosomes. Involved in plastid gene expression.	PLASTID TRANSCRIPTIONALLY ACTIVE 6 (PTAC6)	-1.92346
AT1G21750	Encodes a protein disulfide isomerase-like (PDIL) protein, a member of a multigene family within the thioredoxin (TRX) superfamily; isoform contains non-consensus GA donor splice site at intron 9. Transcript levels for this gene are up-regulated in response to three different chemical inducers of ER stress (dithiothreitol, beta-mercaptoethanol, and tunicamycin). Neither AtIRE1-2 nor AtbZIP60 appe…	PDI-LIKE 1-1 (PDIL1-1)	-1.18886
AT1G22160	senescence-associated family protein (DUF581)		1.25206
AT1G22450	subunit 6b of cytochrome c oxidase	CYTOCHROME C OXIDASE 6B (COX6B)	-1.00148
AT1G22730	MA3 domain-containing protein	MA3 DOMAIN-CONTAINING TRANSLATION REGULATORY FACTOR 2 (MRF2)	-1.03838
AT1G22930	T-complex protein 11		1.20768
AT1G23180	ARM repeat superfamily protein		-1.02687
AT1G23280	MAK16 protein-like protein		-2.05185
AT1G23480	encodes a gene similar to cellulose synthase	CELLULOSE SYNTHASE-LIKE A3 (CSLA03)	6.02141
AT1G25260	Ribosomal protein L10 family protein		-1.0391
AT1G25520	Uncharacterized protein family (UPF0016)		-1.20355
AT1G26200	TRAM, LAG1 and CLN8 (TLC) lipid-sensing domain containing protein		4.69517
AT1G26340	encodes a member of the cytochromes b5 family of proteins that localizes to the outer envelope of the chloroplast. The C-terminal portion of the protein appears to be capable of inserting into a plant microsomal membrane in vitro.	CYTOCHROME B5 ISOFORM A (CB5-A)	-1.34695
AT1G26440	uptake assays in yeast mutants indicated this splice variant is a cellular importer for allantoin, uracil and xanthine	UREIDE PERMEASE 5 (UPS5)	-6.04676
AT1G26850	S-adenosyl-L-methionine-dependent methyltransferases superfamily protein		-1.29908
AT1G26880	Ribosomal protein L34e superfamily protein		-1.58498
AT1G26910	Ribosomal protein L16p/L10e family protein	RIBOSOMAL PROTEIN L10 B (RPL10B)	-1.20405
AT1G27390	Form of TOM20, which is a component of the TOM complex, involved in transport of nuclear-encoded mitochondrial proteins	TRANSLOCASE OUTER MEMBRANE 20-2 (TOM20-2)	-1.06895
AT1G27400	Ribosomal protein L22p/L17e family protein		-1.26583
AT1G27470	transducin family protein / WD-40 repeat family protein		-2.22037
AT1G27660	basic helix-loop-helix (bHLH) DNA-binding superfamily protein		-5.97232
AT1G27730	Related to Cys2/His2-type zinc-finger proteins found in higher plants. Compensated for a subset of calcineurin deficiency in yeast. Salt tolerance produced by ZAT10 appeared to be partially dependent on ENA1/PMR2, a P-type ATPase required for Li+ and Na+ efflux in yeast. The protein is localized to the nucleus, acts as a transcriptional repressor and is responsive to chitin oligomers. Also involv…	SALT TOLERANCE ZINC FINGER (STZ)	1.7623
AT1G27760	Encodes a protein with similarity to human interferon-related developmental regulator (IFRD)that is involved in salt tolerance. Loss of function mutations are hypersensitive to salt stress and have reduced fertility. SAT32 is found in the cytoplasm but appears to translocate to the nucleus when plants are subject to salt stress.	SALT-TOLERANCE 32 (SAT32)	-1.15282
AT1G28210	DnaJ homolog AtJ1 (atj)	(ATJ1)	-3.983
AT1G28350	Nucleotidylyl transferase superfamily protein		-1.86802
AT1G28510	Optic atrophy 3 protein (OPA3)		-1.35486
AT1G29310	SecY protein transport family protein		-1.05142
AT1G29320	Transducin/WD40 repeat-like superfamily protein		-2.31524
AT1G29370	RNA polymerase II degradation factor-like protein (DUF1296)		-1.15429
AT1G29800	RING/FYVE/PHD-type zinc finger family protein		1.33817
AT1G29940	Encodes a subunit of RNA polymerase 1 (aka RNA polymerase A).	NUCLEAR RNA POLYMERASE A2 (NRPA2)	-1.66322
AT1G29965	Ribosomal protein L18ae/LX family protein		-2.55363
AT1G31660	Encodes a protein that is a ribosome biogenesis co-factor. Mutants display aberrant RNA processing and male and female gametophyte development.	ESSENTIAL NUCLEAR PROTEIN 1 (ENP1)	-2.37866
AT1G31817	Ribosomal L18p/L5e family protein	NUCLEAR FUSION DEFECTIVE 3 (NFD3)	-1.16135
AT1G31970	DEA(D/H)-box RNA helicase family protein	STRESS RESPONSE SUPPRESSOR 1 (STRS1)	-1.49491
AT1G32170	xyloglucan endotransglycosylase-related protein (XTR4) The mRNA is cell-to-cell mobile.	XYLOGLUCAN ENDOTRANSGLUCOSYLASE/HYDROLASE 30 (XTH30)	1.09516
AT1G32460	hypothetical protein		1.05125
AT1G32700	PLATZ transcription factor family protein		1.03549
AT1G33120	Ribosomal protein L6 family		-1.48586
AT1G33140	Encodes ribosomal protein L9. Identified in a screen for enhancers of as1. as1/pgy double mutants show defects in leaf vascular patterning and adaxial cell fate. Double mutant analysis indicates pgy genes function in the same pathway as REV, KAN1 and KAN2. The mRNA is cell-to-cell mobile.	PIGGYBACK2 (PGY2)	-1.24217
AT1G33590	Leucine-rich repeat (LRR) family protein		1.05205
AT1G33700	Beta-glucosidase, GBA2 type family protein		7.62433
AT1G34030	Ribosomal protein S13/S18 family		-1.77028
AT1G35140	EXL1 is involved in the C-starvation response. Phenotypic changes of an exl1 loss of function mutant became evident only under corresponding experimental conditions. For example, the mutant showed diminished biomass production in a short-day/low light growth regime, impaired survival during extended night, and impaired survival of anoxia stress.	PHOSPHATE-INDUCED 1 (PHI-1)	1.63816
AT1G36370	Encodes a nuclear localised protein MSA1 (MORE SULPHUR ACCUMULATION1). Epigenetically regulates sulphur homeostasis. Has sequence similarity to SHM (serine hydroxymethyltransferase) but lacks SHM activity in vitro.	MORE SULPHUR ACCUMULATION1 (MSA1)	-1.36274
AT1G41880	Ribosomal protein L35Ae family protein		-1.35129
AT1G42440	pre-rRNA-processing TSR1-like protein		-1.64052
AT1G43170	Encodes a cytoplasmic ribosomal protein. The mRNA is cell-to-cell mobile.	RIBOSOMAL PROTEIN 1 (RP1)	-1.13047
AT1G43860	sequence-specific DNA binding transcription factor		-1.68518
AT1G44770	elongation factor		1.19483
AT1G45230	DCL protein (DUF3223)		-1.05321
AT1G47128	cysteine proteinase precursor-like protein/ dehydration stress-responsive gene (RD21). Has been shown to have peptide ligase activity and protease activity in vitro. RD21 is involved in immunity to the necrotrophic fungal pathogen Botrytis cinerea.Activity detected in root, leaf, flower and cell culture.	RESPONSIVE TO DEHYDRATION 21A (RD21A)	1.14679
AT1G47490	RNA-binding protein 47C	RNA-BINDING PROTEIN 47C (RBP47C)	-1.17839
AT1G47500	RNA-binding protein 47C	RNA-BINDING PROTEIN 47C' (RBP47C')	-1.27401
AT1G47530	MATE efflux family protein	(DTX33)	-1.66661
AT1G48030	Encodes a mitochondrial lipoamide dehydrogenase whose expression is induced by light.	MITOCHONDRIAL LIPOAMIDE DEHYDROGENASE 1 (mtLPD1)	-2.03373
AT1G48050	Ku80 and ku70 form the heterodimer complex Ku, required for proper maintenance of the telomeric C strand. Ku regulates the extension of the telomeric G strand. Interacts with WEX, and this interaction stimulates the WEX exonuclease activity. Binds double stranded DNA breaks as a heterodimer with Ku70, involved in non-homologous end joining repair. Mutants are defective in T-DNA integration. Over …	(KU80)	-5.18062
AT1G48230	Nucleotide/sugar transporter family protein		-5.18909
AT1G48460	tRNA-processing ribonuclease BN		-1.88033
AT1G48570	zinc finger (Ran-binding) family protein		-2.05784
AT1G48630	Encodes a protein with similarity to mammalian RACKs. RACKs function to shuttle activated protein kinase C to different subcellular sites and may also function as a scaffold through physical interactions with other proteins. RACK1B has no phenotype on its own and probably acts redundantly with RACK1A and RACK1C.	RECEPTOR FOR ACTIVATED C KINASE 1B (RACK1B_AT)	-2.10853
AT1G48920	Encodes ATNUC-L1 (NUCLEOLIN LIKE 1), the predominant form of the two nucleolin proteins found in Arabidopsis. This protein is involved in rRNA processing, ribosome biosynthesis, and vascular pattern formation. PARL1 localizes to the nucleolus and parl1 mutants accumulate elevated levels of the unspliced 35S pre-rRNA. parl1 mutants also have defects in cotyledon, leaf, sepal, and petal vein patter…	NUCLEOLIN LIKE 1 (NUC-L1)	-1.96006
AT1G49380	cytochrome c biogenesis protein family		-1.02821
AT1G49510	embryo defective 1273	EMBRYO DEFECTIVE 1273 (emb1273)	-1.09466
AT1G49600	RNA-binding protein 47A	RNA-BINDING PROTEIN 47A (RBP47A)	-1.25639
AT1G49760	polyadenylate-binding protein, putative / PABP, putative, similar to poly(A)-binding protein GB:AAF66825 GI:7673359 from (Nicotiana tabacum). Highly and ubiquitously expressed. Member of the class II PABP family.	POLY(A) BINDING PROTEIN 8 (PAB8)	-1.46406
AT1G50020	tubulin alpha-6 chain		1.08323
AT1G50460	Involved in glucose-ethylene crosstalk.	HEXOKINASE-LIKE 1 (HKL1)	1.47513
AT1G50920	Putative GTPase involved in HA - and ABA-mediated signaling pathways, particularly during defense respnses to pathogens. Has paralog NOG1-2.	(NOG1-1)	-1.62026
AT1G51100	potassium/sodium hyperpolarization-activated cyclic nucleotide-gated channel protein	CHLORORESPIRATORY REDUCTION 41 (CRR41)	-1.27582
AT1G51370	F-box/RNI-like/FBD-like domains-containing protein		4.90138
AT1G51980	Insulinase (Peptidase family M16) protein		-1.06406
AT1G52220	CURVATURE THYLAKOID protein	CURVATURE THYLAKOID 1C (CURT1C)	1.24318
AT1G52260	Encodes a protein disulfide isomerase-like (PDIL) protein, a member of a multigene family within the thioredoxin (TRX) superfamily. Unlike several other PDI family members, transcript levels for this gene are not up-regulated in response to three different chemical inducers of ER stress (dithiothreitol, beta-mercaptoethanol, and tunicamycin).	PDI-LIKE 1-5 (PDIL1-5)	-6.71851
AT1G52380	NUP50 (Nucleoporin 50 kDa) protein		-1.35957
AT1G52870	Peroxisomal membrane 22 kDa (Mpv17/PMP22) family protein		1.13162
AT1G52930	Encodes one of two Arabidopsis orthologs of yeast BRX1, a protein involved in maturation of the large ribosomal subunit. The proteins are mainly localized in nucleolus. Mutant plants are affected in pre-rRNA processing.	ARABIDOPSIS HOMOLOGUE OF YEAST BRX1 2 (ATBRX1-2)	-1.78606
AT1G52980	Encodes a GTPase that belongs to the subfamily of YlqF/YawG GTPases. Functions in Pre-60S ribosomal subunit maturation. The mRNA is cell-to-cell mobile.	NUCLEAR/NUCLEOLAR GTPASE 2 (AtNug2)	-1.02352
AT1G53240	mMDH1 encodes a mitochrondrial malate dehydrogenase. It is expressed at higher levels than the other mitochrondrial isoform mMDH2 (At3G15020) according to transcript and proteomic analyses.	MITOCHONDRIAL MALATE DEHYDROGENASE 1 (mMDH1)	-1.76925
AT1G53645	hydroxyproline-rich glycoprotein family protein		-1.44229
AT1G54000	GDSL-motif esterase/acyltransferase/lipase. Enzyme group with broad substrate specificity that may catalyze acyltransfer or hydrolase reactions with lipid and non-lipid substrates.	GDSL LIPASE-LIKE PROTEIN 22 (GLL22)	-1.09557
AT1G54130	This gene appears to be at least partially redundant with RSH2 (At3g14050). Guanosine tetraphosphate synthesized by RSH2/RSH3 (and CRSH At3g17470) to an unknown extent can repress chloroplast gene expression, and also reduce chloroplast size.	RELA/SPOT HOMOLOG 3 (RSH3)	1.435
AT1G54270	member of eIF4A - eukaryotic initiation factor 4A	EIF4A-2 (EIF4A-2)	-1.19288
AT1G54460	TPX2 (targeting protein for Xklp2) protein family		-5.7828
AT1G54575	hypothetical protein		2.47787
AT1G54730	Major facilitator superfamily protein		-6.48462
AT1G55040	SED1 is a protein of unknown function that is located in the mitochondrion. sed1 mutants are embryo lethal.	SLOW EMBRYO DEVELOPMENT1 (SED1)	-1.31058
AT1G55330	Encodes a putative arabinogalactan-protein (AGP21).	ARABINOGALACTAN PROTEIN 21 (AGP21)	1.24146
AT1G55490	encodes the beta subunit of the chloroplast chaperonin 60, a homologue of bacterial GroEL. Mutants in this gene develops lesions on its leaves, expresses systemic acquired resistance (SAR) and develops accelerated cell death to heat shock stress. The protein has molecular chaperone activity for suppressing protein aggregation in vitro.	CHAPERONIN 60 BETA (CPN60B)	-1.44863
AT1G55760	BTB/POZ domain-containing protein		1.04264
AT1G55900	component of a translocase in the mitochondrial inner membrane	(TIM50)	-1.48733
AT1G56050	GTP-binding protein-like protein	(ENGD-2)	-1.56007
AT1G56070	encodes a translation elongation factor 2-like protein that is involved in cold-induced translation. Mutations in this gene specifically blocks low temperature-induced transcription of cold-responsive genes but induces the expression of CBF genes and mutants carrying the recessive mutations fail to acclimate to cold and is freezing sensitive.	LOW EXPRESSION OF OSMOTICALLY RESPONSIVE GENES 1 (LOS1)	-1.50916
AT1G56110	NOP56-like protein	HOMOLOG OF NUCLEOLAR PROTEIN NOP56 (NOP56)	-1.97557
AT1G56330	Encodes a small GTP-binding protein implicated in ER to cis-Golgi transport of other proteins. A member of ARF-like GTPase family. A thaliana has 21 members, in two subfamilies, ARF and ARF-like (ARL) GTPases. The protein is found associated to the ER and free in the cytosol.	SECRETION-ASSOCIATED RAS 1B (SAR1B)	-1.08436
AT1G57660	Translation protein SH3-like family protein		-1.29896
AT1G57860	Translation protein SH3-like family protein		-1.63521
AT1G57980	Nucleotide-sugar transporter family protein		1.76875
AT1G57990	Member of a family of proteins related to PUP1, a purine transporter. May be involved in the transport of purine and purine derivatives such as cytokinins, across the plasma membrane.	PURINE PERMEASE 18 (PUP18)	1.85289
AT1G58380	Ribosomal protein S5 family protein	(XW6)	-1.74893
AT1G58983	Ribosomal protein S5 family protein		-1.32433
AT1G59710	actin cross-linking protein (DUF569)		1.09983
AT1G60080	3-5-exoribonuclease family protein		-1.69466
AT1G60630	Leucine-rich repeat protein kinase family protein		-6.01327
AT1G60640	stress response protein		-2.03183
AT1G60770	Ribosomal pentatricopeptide repeat protein	RIBOSOMAL PENTATRICOPEPTIDE REPEAT PROTEIN 4 (RPPR4)	-1.09358
AT1G61100	disease resistance protein (TIR class)		6.40608
AT1G61570	Encodes a putative small zinc finger-like protein (TIM13); nucleus-encoded gene whose product is found in the mitochondrial inner membrane space.	TRANSLOCASE OF THE INNER MITOCHONDRIAL MEMBRANE 13 (TIM13)	-1.10581
AT1G61580	R-protein L3 B	R-PROTEIN L3 B (RPL3B)	-1.7965
AT1G61800	glucose6-Phosphate/phosphate transporter 2. Expression is upregulated in the shoot of cax1/cax3 mutant. The mRNA is cell-to-cell mobile.	GLUCOSE-6-PHOSPHATE/PHOSPHATE TRANSLOCATOR 2 (GPT2)	1.24677
AT1G61870	Generic translation factor involved in mitochondrial translation.	PENTATRICOPEPTIDE REPEAT 336 (PPR336)	-1.35162
AT1G62180	encodes a adenosine 5'-phosphosulfate reductase, involved in sulfate assimilation. Is a major effect locus for natural variation of shoot sulfate content in Arabidopsis.	5'ADENYLYLPHOSPHOSULFATE REDUCTASE 2 (APR2)	-1.62313
AT1G62320	ERD (early-responsive to dehydration stress) family protein		-4.49974
AT1G62370	RING/U-box superfamily protein		1.12268
AT1G63680	Encodes AtMurE, a homolog of the bacterial MurE that catalyze the ATP-dependent formation of UDP-N-acetylmuramic acid-tripeptide in bacterial peptidoglycan biosynthesis. Localized to plastids. AtMurE is involved in chloroplast biogenesis.	(MURE)	-1.37012
AT1G63780	Small nucleolar ribonucleoprotein protein involved in ribosomal RNA processing. Located in nucleolus and cajal bodies.	(IMP4)	-1.55987
AT1G63800	ubiquitin-conjugating enzyme 5	UBIQUITIN-CONJUGATING ENZYME 5 (UBC5)	1.65219
AT1G64390	glycosyl hydrolase 9C2	GLYCOSYL HYDROLASE 9C2 (GH9C2)	-1.02727
AT1G64790	ILITHYIA (ILA) is a HEAT repeat protein involved in plant immunity. The gene is also involved in systemic acquired resistance induced by P. syringae expressing avrRps4. Loss-of-function mutants of ILA caused pleiotropic defects in the mutant plants. The mutant plants are smaller in size and the leaves are serrated and yellow to light green in color. Required for bacterium-triggered stomatal closu…	ILITHYIA (ILA)	-1.10143
AT1G64880	Ribosomal protein S5 family protein		-1.31062
AT1G65030	This gene is predicted to encode a protein with a DWD motif. It can bind to DDB1a in Y2H assays, and DDB1b in co-IP assays, and may be involved in the formation of a CUL4-based E3 ubiquitin ligase		-2.33641
AT1G65470	Chromatin Assembly Factor-1 (CAF-1) p150 subunit. Mutants have reduced heterochromatin content. In Arabidopsis, the three CAF-1 subunits are encoded by FAS1, FAS2 and, most likely, MSI1, respectively. Mutations in FAS1 or FAS2 lead to increased frequency of homologous recombination and T-DNA integration in Arabidopsis.	FASCIATA 1 (FAS1)	-1.76071
AT1G66070	Translation initiation factor eIF3 subunit		-2.33853
AT1G67430	Ribosomal protein L22p/L17e family protein		-1.24769
AT1G68990	MGP3 (male gametophyte-defective 3) belongs to a small family of nuclear-encoded Phage type RNA polymerases (RPOTs) involved in the transcription of mitochondrial genes in Arabidopsis thaliana. Mutation in MGP 3 significantly retarded pollen tube growth and caused defective embryo development.	MALE GAMETOPHYTE DEFECTIVE 3 (MGP3)	-1.43031
AT1G69200	Encodes a fructokinase-like protein (AT3G54090/FLN1, AT1G69200/FLN2), a member of the pfkB-carbohydrate kinase family. FLN1 and FLN2 are potential plastidial thioredoxin z (TRX z) targets. Mutants display mutant chloroplast development, general plant growth and development defects and defects in PEP-dependent transcription. The mRNA is cell-to-cell mobile.	FRUCTOKINASE-LIKE 2 (FLN2)	-1.47119
AT1G69250	Nuclear transport factor 2 (NTF2) family protein with RNA binding (RRM-RBD-RNP motifs) domain-containing protein		-1.03483
AT1G69770	Encodes a chromomethylase involved in methylating cytosine residues at non-CG sites. Involved in preferentially methylating transposon-related sequences, reducing their mobility. CMT3 interacts with an Arabidopsis homologue of HP1 (heterochromatin protein 1), which in turn interacts with methylated histones. Involved in gene silencing.	CHROMOMETHYLASE 3 (CMT3)	-1.01449
AT1G69870	Encodes a low affinity nitrate transporter NRT1.7. Expressed in phloem. Responsible for source-to-sink remobilization of nitrate. The mRNA is cell-to-cell mobile.	NRT1/ PTR FAMILY 2.13 (NPF2.13)	1.38602
AT1G70200	Encodes a RNA-Binding Protein RBD1. Promotes chilling tolerance through 23S rRNA processing.	(RBD1)	-1.13291
AT1G70505	transmembrane protein		5.33251
AT1G70550	NEP-interacting protein, putative (DUF239)		4.86666
AT1G70600	Ribosomal protein L18e/L15 superfamily protein		-2.14243
AT1G70660	MMZ2/UEV1B encodes a protein that may play a role in DNA damage responses and error-free post-replicative DNA repair by participating in lysine-63-based polyubiquitination reactions. UEV1A can form diubiquitin and triubiquitin chains in combination with UBC13A/UBC35 in vitro. It can also functionally complement an mms2 mutation in budding yeast, both by increasing mms2 mutant viability in the pre…	MMS ZWEI HOMOLOGUE 2 (MMZ2)	1.00902
AT1G70900	hypothetical protein		1.08558
AT1G70990	proline-rich family protein		1.84551
AT1G71210	Pentatricopeptide repeat (PPR) superfamily protein		-1.38194
AT1G71720	Encodes a chloroplast localized protein that regulates the translation of Ycf1 by binding to its mRNA. It is involved in the biogenesis of photosynthetic complexes.	PIGMENT DEFECTIVE 338 (PDE338)	-1.18242
AT1G71840	transducin family protein / WD-40 repeat family protein		-1.34715
AT1G71850	Ubiquitin carboxyl-terminal hydrolase family protein		-1.5099
AT1G72370	acidic protein associated to 40S ribosomal subunit of ribosomes. Involved in polysome formation during active protein synthesis. Expressed in actively growing tissue.	40S RIBOSOMAL PROTEIN SA (P40)	-1.54953
AT1G72440	Encodes SLOW WALKER2 (SWA2), a NOC1/Mak21 homologue. Essential for coordinated cell cycle progression during female gametophyte development.	EMBRYO SAC DEVELOPMENT ARREST 25 (EDA25)	-2.02254
AT1G72730	DEA(D/H)-box RNA helicase family protein		-1.08427
AT1G72750	translocase inner membrane subunit 23-2	TRANSLOCASE INNER MEMBRANE SUBUNIT 23-2 (TIM23-2)	-1.34946
AT1G73120	F-box/RNI superfamily protein		1.46113
AT1G73180	Eukaryotic translation initiation factor eIF2A family protein		-1.1029
AT1G73230	Nascent polypeptide-associated complex NAC		-1.434
AT1G73240	nucleoporin protein Ndc1-Nup protein		-1.74125
AT1G73870	B-box type zinc finger protein with CCT domain-containing protein	B-BOX DOMAIN PROTEIN 16 (BBX16)	2.00103
AT1G75200	flavodoxin family protein / radical SAM domain-containing protein		-1.46784
AT1G75270	dehydroascorbate reductase 2	DEHYDROASCORBATE REDUCTASE 2 (DHAR2)	-1.16885
AT1G76020	Thioredoxin superfamily protein		1.46188
AT1G76070	hypothetical protein		1.67933
AT1G76220	hypothetical protein (DUF241)		1.98643
AT1G76680	Encodes a member of an alpha/beta barrel fold family of FMN-containing oxidoreductases. One of the closely related 12-oxophytodienoic acid reductases. This enzyme is not expected to participate in jasmonic acid biosynthesis because during in vitro assays, it shows very little activity with the naturally occurring OPDA isomer. Shows activity towards 2,4,6-trinitrotoluene. Expressed predominately i…	12-OXOPHYTODIENOATE REDUCTASE 1 (OPR1)	1.17349
AT1G76690	Encodes one of the closely related 12-oxophytodienoic acid reductases. This enzyme is not expected to participate in jasmonic acid biosynthesis because during in vitro assays, it shows very little activity with the naturally occurring OPDA isomer. Shows activity towards 2,4,6-trinitrotoluene. Expressed predominately in root. Predicted to be a cytosolic protein.	12-OXOPHYTODIENOATE REDUCTASE 2 (OPR2)	1.10015
AT1G77030	putative DEAD-box ATP-dependent RNA helicase 29		-1.71683
AT1G77260	S-adenosyl-L-methionine-dependent methyltransferases superfamily protein		5.00226
AT1G77470	Encodes a protein with high homology to the Replication Factor C, Subunit 3 (RFC3) of yeast and other eukaryotes. rfc3 mutants are hypersensitive to salicylic acid and exhibit enhanced induction of PR genes and resistance against virulent oomycete Hyaloperonospora arabidopsidis Noco2. The enhanced pathogen resistance in the mutant is NPR1-independent.	REPLICATION FACTOR C SUBUNIT 3 (RFC3)	-1.26279
AT1G77510	Encodes a protein disulfide isomerase-like (PDIL) protein, a member of a multigene family within the thioredoxin (TRX) superfamily. Transcript levels for this gene are up-regulated in response to three different chemical inducers of ER stress (dithiothreitol, beta-mercaptoethanol, and tunicamycin). AtIRE1-2 does not appear to be required for this response, but the atbzip60 mutant has a diminished…	PDI-LIKE 1-2 (PDIL1-2)	-1.53773
AT1G77550	tubulin-tyrosine ligase		-1.24795
AT1G77640	encodes a member of the DREB subfamily A-5 of ERF/AP2 transcription factor family. The protein contains one AP2 domain. There are 15 members in this subfamily including RAP2.1, RAP2.9 and RAP2.10.		1.95414
AT1G77940	Ribosomal protein L7Ae/L30e/S12e/Gadd45 family protein		-1.14997
AT1G78850	curculin-like (mannose-binding) lectin family protein, low similarity to ser/thr protein kinase from Zea mays (GI:2598067); contains Pfam lectin (probable mannose binding) domain PF01453 but not the protein kinase domain of the Z. mays protein. Belongs to GNA domain lectin family. Enhances PAP26 function to facilitate Pi-scavenging by Pi-starved plants.	MANNOSE BINDING LECTIN1 (MBL1)	1.49961
AT1G79245	pseudogene of Winged helix-turn-helix transcription repressor DNA-binding protein		1.77485
AT1G79540	Pentatricopeptide repeat (PPR) superfamily protein		-1.13378
AT1G79590	Encodes one of 24 Arabidopsis syntaxins. Its mRNA has been shown to be expressed.	SYNTAXIN OF PLANTS 52 (SYP52)	1.44954
AT1G79630	Protein phosphatase 2C family protein		5.08937
AT1G79920	Heat shock protein 70 (Hsp 70) family protein	HEAT SHOCK PROTEIN 70-15 (Hsp70-15)	-1.71729
AT1G79930	encodes high molecular weight heat shock protein 70 not a HSP90 homolog, mRNA is constitutively expressed but transiently induced after heat shock	HEAT SHOCK PROTEIN 91 (HSP91)	-1.16601
AT1G80130	Tetratricopeptide repeat (TPR)-like superfamily protein		2.38006
AT1G80240	choice-of-anchor C domain protein, putative (Protein of unknown function, DUF642)	DUF642 L-GALL RESPONSIVE GENE 1 (DGR1)	1.36411
AT1G80570	RNI-like superfamily protein		-4.66867
AT1G80620	S15/NS1, RNA-binding protein		-1.34039
AT1G80750	Cytosolic ribosomal 60S subunit protein.	(RPL7A)	-2.27292
AT1G80920	A nuclear encoded soluble protein found in the chloroplast stroma. Negatively regulated by light and has rapid turnover in darkness.	(J8)	1.20766
AT2G01220	Nucleotidylyl transferase superfamily protein		5.38003
AT2G01250	Cytosolic ribosomal 60S subunit protein.	(RPL7B)	-1.10169
AT2G01290	Cytosolic ribose-5-phosphate isomerase. Knockout mutation causes chloroplast dysfunction, late flowering and premature cell death.	RIBOSE-5-PHOSPHATE ISOMERASE 2 (RPI2)	-1.84185
AT2G02680	Cysteine/Histidine-rich C1 domain family protein		1.32474
AT2G02740	Encodes a homolog of the potato p24 protein. It shares the conserved KGKAAL domain, a putative DNA-binding domain, with potato p24 and is localized to the plastid and not the nucleus.	WHIRLY 3 (WHY3)	-1.31764
AT2G03090	member of Alpha-Expansin Gene Family. Naming convention from the Expansin Working Group (Kende et al, 2004. Plant Mol Bio). Involved in the formation of nematode-induced syncytia in roots of Arabidopsis thaliana.	EXPANSIN A15 (EXPA15)	-1.07231
AT2G03120	homologous to Signal Peptide Peptidases (SPP), required for pollen development and pollen germination. No homozygotes could be recovered from a T-DNA insertion mutant. The mRNA is cell-to-cell mobile.	SIGNAL PEPTIDE PEPTIDASE (SPP)	-1.02552
AT2G03420	hypothetical protein		-1.03508
AT2G03730	Member of a small family of ACT domain containing proteins. ACT domains are thought to be involved in amino acid binding.	ACT DOMAIN REPEAT 5 (ACR5)	1.20254
AT2G03820	Encodes a protein involved in the nuclear export of the 60S ribosomal subunit and formation of the secondary cell wall.	NONSENSE-MEDIATED MRNA DECAY 3 (NMD3)	-1.10384
AT2G04030	Encodes a chloroplast-targeted 90-kDa heat shock protein located in the stroma involved in red-light mediated deetiolation response and crucial for protein import into the chloroplast stroma. Mutants are resistant to chlorate, have elongated hypocotyls in light, and affect the expression of NR2, CAB, and RBCS but NOT NR1 and NiR.	(CR88)	-1.35808
AT2G04690	Pyridoxamine 5-phosphate oxidase family protein		1.28408
AT2G07690	Member of the minichromosome maintenance complex, involved in DNA replication initiation. Abundant in proliferating and endocycling tissues. Localized in the nucleus during G1, S and G2 phases of the cell cycle, and are released into the cytoplasmic compartment during mitosis. Binds chromatin.	MINICHROMOSOME MAINTENANCE 5 (MCM5)	-1.07044
AT2G09990	Ribosomal protein S5 domain 2-like superfamily protein		-1.0816
AT2G14880	SWIB/MDM2 domain superfamily protein	(SWIB2)	-1.6819
AT2G15570	chloroplast protein similar to prokaryotic thioredoxin.	(ATHM3)	1.38983
AT2G15680	Encodes a calmodulin-like protein.	CALMODULIN-LIKE 30 (CML30)	6.4135
AT2G15790	SQN encodes the Arabidopsis homolog of cyclophilin 40 (CyP40). It is specifically required for the vegetative but not the reproductive maturation of the shoot. Belongs to one of the 36 carboxylate clamp (CC)-tetratricopeptide repeat (TPR) proteins (Prasad 2010, Pubmed ID: 20856808) with potential to interact with Hsp90/Hsp70 as co-chaperones.	SQUINT (SQN)	-1.34523
AT2G15830	hypothetical protein		2.67615
AT2G16440	Regulates DNA replication via interaction with BICE1 and MCM7.	MINICHROMOSOME MAINTENANCE 4 (MCM4)	-1.42118
AT2G17240	arginine/serine-rich-like splicing factor		-2.43379
AT2G17250	Encodes a nucleolar protein that is a ribosome biogenesis co-factor. Mutants display aberrant RNA processing and homozygous embryos arrest in the globular stage of development.	EMBRYO DEFECTIVE 2762 (EMB2762)	-2.17817
AT2G17630	Pyridoxal phosphate (PLP)-dependent transferases superfamily protein	PHOSPHOSERINE AMINOTRANSFERASE 2 (PSAT2)	-1.76248
AT2G17972	transmembrane protein		-1.09751
AT2G18220	Noc2p family	NUCLEOLAR COMPLEX ASSOCIATED 2 (NOC2)	-2.07729
AT2G18330	AAA-type ATPase family protein		-1.19172
AT2G18510	RNA-binding (RRM/RBD/RNP motifs) family protein	EMBRYO DEFECTIVE 2444 (emb2444)	-1.0894
AT2G18840	Encodes one of the two YPT/RAB GTPase Interacting Protein 4a (YIP4a) and YIP4b (formerly YIP2), which form a TGN-localized complex with ECHIDNA (ECH). This complex is required for the secretion of cell wall polysaccharides.	YPT/RAB GTPASE INTERACTING PROTEIN 4A (YIP4A)	-1.12343
AT2G18900	Transducin/WD40 repeat-like superfamily protein		-2.17057
AT2G19385	zinc ion binding protein		-1.72647
AT2G19480	This gene is predicted to encode a nucleosome assembly protein. Plant lines expressing an RNAi construct directed against this gene show a reduction in agrobacterium-mediated root transformation. The mRNA is cell-to-cell mobile. Plants mutated in three ubiquitously expressed NAP1 genes (NAP1;1~NAP1;3) and organ-specifically expressed NAP1;4 gene show hypersensitivity to genotoxic stresses includi…	NUCLEOSOME ASSEMBLY PROTEIN 1;2 (NAP1;2)	-1.76829
AT2G19490	recA DNA recombination family protein	A. THALIANA RECA HOMOLOG 2 (RECA2)	-1.87224
AT2G19640	ASH1-related protein 2	ASH1-RELATED 2 (ASHR2)	-1.82533
AT2G19800	Encodes a myo-inositol oxygenase family gene.	MYO-INOSITOL OXYGENASE 2 (MIOX2)	1.31233
AT2G19810	Encodes Oxidation-related Zinc Finger 1 (OZF1), a plasma membrane protein involved in oxidative stress.	OXIDATION-RELATED ZINC FINGER 1 (OZF1)	1.37533
AT2G19870	tRNA/rRNA methyltransferase (SpoU) family protein		-1.75638
AT2G20020	Promotes the splicing of chloroplast group II introns. Splices clpP-1 and ropC1 introns.	(CAF1)	-1.09932
AT2G20280	Zinc finger C-x8-C-x5-C-x3-H type family protein		-1.1279
AT2G20450	Ribosomal protein L14		-1.84309
AT2G20690	A synthetic gene encoding the catalytic domain of the Arabidopsis thaliana gene At2g20690 was recombinant expressed in E. coli demonstrating the molecular function of riboflavin synthase. The mRNA is cell-to-cell mobile.		-1.20577
AT2G21090	Pentatricopeptide repeat (PPR-like) superfamily protein		-1.72448
AT2G21160	Translocon-associated protein (TRAP), alpha subunit		-1.28202
AT2G21440	RNA-binding (RRM/RBD/RNP motifs) family protein		-1.72819
AT2G21580	Ribosomal protein S25 family protein		-1.39858
AT2G21790	encodes large subunit of ribonucleotide reductase involved in the production of deoxyribonucleoside triphosphates (dNTPs) for DNA replication and repair	RIBONUCLEOTIDE REDUCTASE 1 (RNR1)	-1.40029
AT2G21900	member of WRKY Transcription Factor; Group II-c	WRKY DNA-BINDING PROTEIN 59 (WRKY59)	1.60378
AT2G22100	RNA-binding (RRM/RBD/RNP motifs) family protein		-1.46466
AT2G22360	DNAJ heat shock family protein	DNA J PROTEIN A6 (DJA6)	-2.06288
AT2G22400	TRM4B is a cytosine-5--methyltransferase. Mutants have decreased methyl cytosine and defects in root development.	(TRM4B)	-1.03932
AT2G22870	P-loop containing nucleoside triphosphate hydrolases superfamily protein	EMBRYO DEFECTIVE 2001 (EMB2001)	-1.85493
AT2G23350	polyadenylate-binding protein, putative / PABP, putative.Member of the Class II family of PABP proteins. Highly and ubiquitously expressed. The mRNA is cell-to-cell mobile.	POLY(A) BINDING PROTEIN 4 (PAB4)	-1.94285
AT2G24050	Encodes a putative eukaryotic translation initiation factor.	EUKARYOTIC TRANSLATION INITIATION FACTOR ISOFORM 4G2 (eIFiso4G2)	-2.00376
AT2G24120	DNA/RNA polymerases superfamily protein	SCABRA 3 (SCA3)	-2.91642
AT2G24420	DNA repair ATPase-like protein		-1.01076
AT2G24500	Encodes a C2H2 zinc finger protein FZF.	(FZF)	-1.64658
AT2G24990	Serine/threonine-protein kinase Rio1		-1.57395
AT2G25670	hypothetical protein		-1.77868
AT2G25840	Nucleotidylyl transferase superfamily protein	OVULE ABORTION 4 (OVA4)	-1.44476
AT2G26080	glycine decarboxylase P-protein 2	GLYCINE DECARBOXYLASE P-PROTEIN 2 (GLDP2)	1.11057
AT2G26210	Ankyrin repeat family protein		1.62244
AT2G26980	encodes a serine-threonine protein kinase whose expression increases in response to abscisic acid, cold, drought, high salt, and wounding conditions. The gene is expressed in developing seeds and seedlings. Lines carrying a T-DNA insertions have reduced germination efficiency and expression of cold, high-salt, and abscisic acid marker genes are altered, but not drought-response markers.	CBL-INTERACTING PROTEIN KINASE 3 (CIPK3)	-1.43041
AT2G27530	Encodes ribosomal protein L10aP. Identified in a screen for enhancers of as1. as1/pgy double mutants show defects in leaf vascular patterning and adaxial cell fate. Double mutant analysis indicates pgy genes function in the same pathway as REV, KAN1 and KAN2.	PIGGYBACK1 (PGY1)	-1.73271
AT2G27710	60S acidic ribosomal protein family		-1.45664
AT2G27840	Belongs to the plant specific HD2 type proteins; similar to nucleolar Zea mays histone deacetylase; HD2-p39	(HDT4)	-3.39534
AT2G28000	Encodes chaperonin-60 alpha, a molecular chaperone involved in Rubisco folding. Mutants display aberrant chloroplast and embryo development. The mRNA is cell-to-cell mobile.	CHAPERONIN-60ALPHA (CPN60A)	-1.50943
AT2G28600	P-loop containing nucleoside triphosphate hydrolases superfamily protein		-2.06654
AT2G29530	Encodes a small zinc finger-like protein that is a component of the mitochondrial protein import apparatus. Together with AtTIM9, AtTIM10 is non-redundantly essential for maintaining mitochondrial function of early embryo proper cells and endosperm free-nuclei.	TRANSLOCASE OF THE INNER MEMBRANE 10 (TIM10)	-1.22785
AT2G30060	Pleckstrin homology (PH) domain superfamily protein		-1.2665
AT2G30200	Malonyl-ACP expressed in developing seeds. Loss of function mutants are embryo lethal and over expression in seeds leads to increased seed oil content.	EMBRYO DEFECTIVE 3147 (EMB3147)	-1.01384
AT2G30970	ASPARTATE AMINOTRANSFERASE 1	ASPARTATE AMINOTRANSFERASE 1 (ASP1)	-1.26553
AT2G31170	Encodes the cysteinyl t-RNA synthetase SYCO ARATH (SYCO), which is expressed and required in the central cell but not in the antipodals. SYCO, localized to the mitochondria, is necessary for mitochondrial cristae integrity. Mutation of this gene affects the lifespan of adjacent accessory cells.	CYSTEINYL T-RNA SYNTHETASE (SYCO ARATH)	-1.57111
AT2G31240	Tetratricopeptide repeat (TPR)-like superfamily protein		-1.11419
AT2G31270	Encodes a cyclin-dependent protein kinase. Involved in nuclear DNA replication and plastid division. Located in nucleus and chloroplast.	HOMOLOG OF YEAST CDT1 A (CDT1A)	-1.25344
AT2G31410	coiled-coil protein		-1.7366
AT2G31610	Ribosomal protein S3 family protein		-1.47029
AT2G31660	SAD2 (super sensitive to ABA and drought 2) encodes an importin beta-domain family protein likely to be involved in nuclear transport in ABA signaling. Subcellular localization of GFP-tagged SAD2 showed a predominantly nuclear localization, consistent with a role for SAD2 in nuclear transport. Mutation of SAD2 in Arabidopsis alters abscisic acid sensitivity. SAD2 was ubiquitously expressed at low…	SUPER SENSITIVE TO ABA AND DROUGHT2 (SAD2)	-1.43079
AT2G31955	COFACTOR OF NITRATE REDUCTASE AND XANTHINE DEHYDROGENASE 2. Encodes a protein involved in molybdenum cofactor biosynthesis. Homologous to E.coli moaA. Expression is abundant in all tissues examined, particularly in roots. Appears to have targeting signals for chloroplast or mitochondria.	COFACTOR OF NITRATE REDUCTASE AND XANTHINE DEHYDROGENASE 2 (CNX2)	-6.09632
AT2G32060	Ribosomal protein L7Ae/L30e/S12e/Gadd45 family protein		-1.49023
AT2G32090	Lactoylglutathione lyase / glyoxalase I family protein	GLYOXALASE I-LIKE;9 (GLXI-LIKE;9)	1.05575
AT2G32150	Haloacid dehalogenase-like hydrolase (HAD) superfamily protein		2.27387
AT2G32220	Ribosomal L27e protein family		-2.30151
AT2G32920	Encodes a protein disulfide isomerase-like (PDIL) protein, a member of a multigene family within the thioredoxin (TRX) superfamily. Transcript levels for this gene are up-regulated in response to three different chemical inducers of ER stress (dithiothreitol, beta-mercaptoethanol, and tunicamycin). AtIRE1-2 does not appear to be required for this response, but the atbzip60 mutant has a diminished…	PDI-LIKE 2-3 (PDIL2-3)	-1.3842
AT2G33180	hypothetical protein		-1.12955
AT2G33210	Involved in the RNA splicing of rpl2 and ccmFC introns in mitochondria.	HEAT SHOCK PROTEIN 60-2 (HSP60-2)	-1.14795
AT2G33430	Encodes a multiple organellar RNA editing factor, a chloroplast protein which is required for the maturation of the plastid ribosomal RNAs and is essential for chloroplast differentiation.Member of MORF family consisting of of nine full-length proteins encoded in the nuclear genome. MORF proteins are required for all RNA editing events in plastids and for many, possibly also all, sites in mitocho…	DIFFERENTIATION AND GREENING-LIKE 1 (DAL1)	-1.01852
AT2G33845	Nucleic acid-binding, OB-fold-like protein		-1.06325
AT2G34260	Encodes a WDxR motif-containing protein that is required for gametogenesis, seed and endosperm development.	HUMAN WDR55 (WD40 REPEAT) HOMOLOG (WDR55)	-2.36221
AT2G34480	Encodes a nuclear localized member of the ribosomal L18ae/LX protein family. Loss of function mutations show reduced transmission through the gametophytes and embryo lethality.	(L18AB)	-1.32239
AT2G34570	PIN domain-like family protein	MATERNAL EFFECT EMBRYO ARREST 21 (MEE21)	-2.16558
AT2G34620	Mitochondrial transcription termination factor family member.	(MTERF10)	1.22196
AT2G34640	Present in transcriptionally active plastid chromosomes. Involved in plastid gene expression.	PLASTID TRANSCRIPTIONALLY ACTIVE 12 (PTAC12)	-1.43898
AT2G34970	Trimeric LpxA-like enzyme		-1.16309
AT2G35040	AICARFT/IMPCHase bienzyme family protein		-1.25599
AT2G35050	kinase superfamily with octicosapeptide/Phox/Bem1p domain-containing protein		4.86995
AT2G35710	Nucleotide-diphospho-sugar transferases superfamily protein	PLANT GLYCOGENIN-LIKE STARCH INITIATION PROTEIN 7 (PGSIP7)	1.97751
AT2G35760	Uncharacterized protein family (UPF0497)	CASP-LIKE PROTEIN 2B2 (CASPL2B2)	1.1588
AT2G36000	Mitochondrial transcription termination factor family protein	EMBRYO DEFECTIVE 3114 (EMB3114)	-1.33437
AT2G36070	One of two genes in Arabidopsis that encode a putative subunit of the mitochondrial inner membrane translocase complex. TIM44 subunit is thought to provide the energy for translocation via hydrolysis of ATP.	TRANSLOCASE INNER MEMBRANE SUBUNIT 44-2 (TIM44-2)	-1.45149
AT2G36170	60S ribosomal protein L40-1	UBIQUITIN EXTENSION PROTEIN 2 (UBQ2)	-1.12695
AT2G36530	Involved in light-dependent cold tolerance and encodes an enolase. Protein is tyrosine-phosphorylated and its phosphorylation state is modulated in response to ABA in Arabidopsis thaliana seeds.	LOW EXPRESSION OF OSMOTICALLY RESPONSIVE GENES 2 (LOS2)	-1.14687
AT2G36620	RPL24A encodes ribosomal protein L24, homolog of cytosolic RPL24, found in archaea and higher eukaryotes. Arabidopsis has two RPL24 homologs, RPL24A (AT2G36620) and RPL24B (AT3G53020).	RIBOSOMAL PROTEIN L24 (RPL24A)	-1.47846
AT2G36835	hypothetical protein		-1.04704
AT2G36870	Encodes a xyloglucan endotransglycosylase/hydrolase. Protein sequence and phylogenetic analysis indicates that this enzyme resides in Group III-A of the XTH family, with high similarity to Tropaeolum majus (nasturtium) xyloglucanase 1 (TmNXG1). By sequence similarity to XTH31 (At3g44990) and in vivo analysis, likely to exhibit predominant xyloglucan endo-hydrolase activity (EC 3.2.1.151) with onl…	XYLOGLUCAN ENDOTRANSGLUCOSYLASE/HYDROLASE 32 (XTH32)	-1.35594
AT2G36880	methionine adenosyltransferase 3	METHIONINE ADENOSYLTRANSFERASE 3 (MAT3)	-1.31373
AT2G36895	D-tagatose-1,6-bisphosphate aldolase subunit		1.51754
AT2G37230	Ribosomal pentatricopeptide repeat protein	RIBOSOMAL PENTATRICOPEPTIDE REPEAT PROTEIN 5 (RPPR5)	-1.30202
AT2G37250	encodes adenylate kinase that is located in the chloroplast involved in the coordination of metabolism and growth	ADENOSINE KINASE (ADK)	-1.46989
AT2G37270	One of two genes encoding the ribosomal protein S5. Expressed at a lower level compared to ATRPS5A.	RIBOSOMAL PROTEIN 5B (RPS5B)	-1.69294
AT2G37600	Ribosomal protein L36e family protein		-1.25089
AT2G37990	ribosome biogenesis regulatory protein (RRS1) family protein	ARABIDOPSIS HOMOLOG OF YEAST RRS1 (ARRS1)	-1.74888
AT2G38400	alanine:glyoxylate aminotransferase 2 homolog (AGT3) mRNA,	ALANINE:GLYOXYLATE AMINOTRANSFERASE 3 (AGT3)	1.11794
AT2G38480	Uncharacterized protein family (UPF0497)	CASP-LIKE PROTEIN 4B1 (CASPL4B1)	1.24544
AT2G39000	Encodes a chloroplast localized n-acetyltransfefase involved in N-terminal protein amino acid acetylation.	(ATNAA70)	1.16841
AT2G39390	Ribosomal L29 family protein		-1.68786
AT2G39450	Encodes a Golgi-localized manganese transporter that is involved in Mn tolerance. When expressed into yeast cells, this gene confer Mn<sup>2+</sup> and Cu<sup>2+</sup> tolerance.	(MTP11)	1.11265
AT2G39460	Encodes a 60S ribosomal protein L23aA (AtrpL23aA). Paralog of RLPL23aB.	RIBOSOMAL PROTEIN L23AA (RPL23AA)	-1.48096
AT2G39570	Encodes a ACT domain-containing protein. The ACT domain, named after bacterial aspartate kinase, chorismate mutase and TyrA (prephenate dehydrogenase), is a regulatory domain that serves as an amino acid-binding site in feedback-regulated amino acid metabolic enzymes.	ACT DOMAIN REPEATS 9 (ACR9)	1.53815
AT2G39990	translation initiation factor eIF2 p47 subunit homolog	EUKARYOTIC TRANSLATION INITIATION FACTOR 2 (EIF2)	-1.04211
AT2G40110	Yippee family putative zinc-binding protein		1.35396
AT2G40270	Protein kinase family protein		4.46992
AT2G40290	Encodes an eIF2alpha homolog that can be phosphorylated by GCN2 in vitro.		-1.20492
AT2G40360	Encodes BOP1, an ortholog of Block of cell proliferation (BOP) protein. A T-DNA null allele of the BOP1 gene is lethal, and a 50% decrease in transcript accumulation is sufficient to cause severe developmental defects linked to defective cell division.	ARABIDOPSIS THALIANA PESCADILLO ORTHOLOG1 (ATPEP1)	-1.61215
AT2G40430	Encodes a homolog of yeast NOP53 that is an important regulator of cell division during organ growth.	SMALL ORGAN 4 (SMO4)	-1.69245
AT2G40550	Encodes a nuclear localized target of E2Fa-DPa, transcription factors controlling cell cycle progression. Required for sister chromatid cohesion and DNA repair.	E2F TARGET GENE 1 (ETG1)	-1.23137
AT2G40700	DEAD-box helicase family protein. Overexpression confers tolerance to salt stress.	RNA HELICASE 17 (RH17)	-1.33242
AT2G41090	Encodes a cytoplasmic, calcium binding calmodulin variant. CML10 interacts with phosphomannomutase (PMM)in vivo and increases its activity thereby affecting ascorbic acid biosynthesis. Its expression is induced by oxidative and other stress. The mRNA is cell-to-cell mobile.	CALMODULIN LIKE 10 (CML10)	1.33624
AT2G41840	Ribosomal protein S5 family protein		-1.06792
AT2G42040	WRC protein		1.1805
AT2G42330	GC-rich sequence DNA-binding factor-like protein with Tuftelin interacting domain-containing protein		1.41763
AT2G42710	Ribosomal protein L1p/L10e family		-1.3486
AT2G42890	A member of mei2-like gene family, predominantly plant-based family of genes encoding RNA binding proteins with characteristic presence of a highly conserved RNA binding motif first described in the mei2 gene of the fission yeast S. pombe. In silico analyses reveal nine mei2 -like genes in A. thaliana. They were grouped into four distinct clades, based on overall sequence similarity and subfamily…	MEI2-LIKE 2 (ML2)	1.2015
AT2G43110	U3 containing 90S pre-ribosomal complex subunit		-1.08672
AT2G43130	encodes a protein belonging to the Rab/Ypt family of small GTPases, which are implicated in intracellular vesicular traffic.	(ARA4)	-1.44315
AT2G44120	Ribosomal protein L30/L7 family protein		-1.56075
AT2G44580	zinc ion binding protein		-1.46782
AT2G44640	TRIGALACTOSYLDIACYLGLYCEROL-like protein		-1.32627
AT2G44820	axoneme-associated protein MST101(2) protein		-1.26532
AT2G44860	Ribosomal protein L24e family protein		-1.63718
AT2G45170	Involved in autophagy. Under nutrient starvation the protein localizes to autophagosomes.	AUTOPHAGY 8E (ATG8E)	1.28076
AT2G45300	encodes 3-phosphoshikimate 1-carboxyvinyltransferase / 5-enolpyruvylshikimate-3-phosphate / EPSP synthase involved in chorismate biosynthesis The mRNA is cell-to-cell mobile.		-1.1719
AT2G45440	Encodes a protein that likely has dihydropicolinate synthase activity based on its mutant phenotype of decreased lysine levels and increased aspartate levels. The mutant also has increased levels of threonine. The enzyme is predicted to localize to the chloroplast.	DIHYDRODIPICOLINATE SYNTHASE 2 (DHDPS2)	-1.83325
AT2G45730	eukaryotic initiation factor 3 gamma subunit family protein	TRNA METHYLTRANSFERASE 6 (TRM6)	-1.29965
AT2G46100	Nuclear transport factor 2 (NTF2) family protein		1.00634
AT2G46170	Reticulon family protein	RETICULON-LIKE B 5 (RTNLB5)	-1.81713
AT2G46520	cellular apoptosis susceptibility protein, putative / importin-alpha re-exporter		-1.40103
AT2G47420	Encodes a putative rRNA dimethyltransferase.	ADENOSINE DIMETHYL TRANSFERASE 1A (DIM1A)	-1.26458
AT2G47610	Ribosomal protein L7Ae/L30e/S12e/Gadd45 family protein		-1.41384
AT2G47990	Encodes a transducin family nucleolar protein with six WD40 repeats that is most likely involved in 18S rRNA biogenesis. The slow progression of the gametophytic division cycles in swa1 suggested that the SWA1 protein is required for the normal progression of mitotic division cycles through the regulation of cell metabolism. Ubiquitously expressed throughout the plant.	SLOW WALKER1 (SWA1)	-2.29764
AT2G48010	receptor-like serine/threonine kinase (RKF3) The mRNA is cell-to-cell mobile.	RECEPTOR-LIKE KINASE IN IN FLOWERS 3 (RKF3)	1.39967
AT2G48030	DNAse I-like superfamily protein		1.02771
AT2G48100	Exonuclease family protein		5.77619
AT3G01160	pre-rRNA-processing ESF1-like protein		-1.70407
AT3G01290	SPFH/Band 7/PHB domain-containing membrane-associated protein family	HYPERSENSITIVE INDUCED REACTION 2 (HIR2)	1.20809
AT3G01540	RNA HELICASE DRH1	DEAD BOX RNA HELICASE 1 (DRH1)	-1.2604
AT3G01820	P-loop containing nucleoside triphosphate hydrolases superfamily protein		-1.61859
AT3G02230	RGP1 is a UDP-arabinose mutase that catalyzes the interconversion between the pyranose and furanose forms of UDP-L-arabinose. It appears to be required for proper cell wall formation. rgp1/rgp2 (at5g15650) double mutants have a male gametophyte lethal phenotype. RGP1 fusion proteins can be found in the cytosol and peripherally associated with the Golgi apparatus. The mRNA is cell-to-cell mobile.	REVERSIBLY GLYCOSYLATED POLYPEPTIDE 1 (RGP1)	-1.52174
AT3G02290	RING/U-box superfamily protein		1.02058
AT3G02450	Proteolytically inactive member of the FtsH (filamentation-temperature-sensitive protein H) protease family due to mutations in the protease domain.	FTSH (FILAMENTATION-TEMPERATURE-SENSITIVE PROTEIN H) INACTIVE 3 (FTSHI3)	-1.39059
AT3G02460	Ypt/Rab-GAP domain of gyp1p superfamily protein		2.47099
AT3G02530	TCP-1/cpn60 chaperonin family protein		-1.10613
AT3G02760	Class II aaRS and biotin synthetases superfamily protein		-1.23672
AT3G03060	P-loop containing nucleoside triphosphate hydrolases superfamily protein		-2.24295
AT3G03130	lisH domain-like protein		-1.28748
AT3G03220	member of Alpha-Expansin Gene Family. Naming convention from the Expansin Working Group (Kende et al, 2004. Plant Mol Bio)	EXPANSIN A13 (EXPA13)	-1.16858
AT3G03710	Encodes a chloroplast polynucleotide phosphorylase (PNPase). Involved in response to phosphorus (P) starvation. Mutants impaired in the expression of this gene have been selected through their resistance to fosmidomycin, a strong inhibitor of DXR, an enzyme of the methylerythritol-dependent IPP biosynthesis pathway. The pathway enzymes were upregulated in the mutant seedlings.	RESISTANT TO INHIBITION WITH FSM 10 (RIF10)	-1.28832
AT3G03870	transmembrane protein		1.421
AT3G03960	TCP-1/cpn60 chaperonin family protein		-1.34432
AT3G04080	Encodes an Golgi-localized integral membrane enzyme with nucleoside diphosphate activity that when mutated in combination with ATAPY2 causes a complete inhibition of pollen germination.With respect to substrate specificity, APY1 shows the following preferences UTP>IDP>GDP.	APYRASE 1 (APY1)	-1.12811
AT3G04260	plastid transcriptionally active 3	PLASTID TRANSCRIPTIONALLY ACTIVE 3 (PTAC3)	-1.25022
AT3G04550	Encodes an ancillary chaperone protein that functions in Rubisco biogenesis. RAF1 dimers function in the assembly of the large subunit of Rubisco. Co-expression of RAF1 and rbcL in tobacco cells results in increased photosynthesis and plant growth. The mRNA is cell-to-cell mobile.	RUBISCO ACCUMULATION FACTOR 1 (RAF1)	-2.04485
AT3G04650	FAD/NAD(P)-binding oxidoreductase family protein		-2.02825
AT3G04710	Encodes one of the 36 carboxylate clamp (CC)-tetratricopeptide repeat (TPR) proteins (Prasad 2010, Pubmed ID: 20856808) with potential to interact with Hsp90/Hsp70 as co-chaperones.	TETRATRICOPEPTIDE REPEAT 10 (TPR10)	-2.48243
AT3G04770	40s ribosomal protein SA B	40S RIBOSOMAL PROTEIN SA B (RPSAb)	-2.4748
AT3G04820	Pseudouridine synthase family protein		-1.19325
AT3G04840	Ribosomal protein S3Ae		-1.65548
AT3G05060	SAR DNA-binding protein, putative, strong similarity to SAR DNA-binding protein-1 (Pisum sativum) GI:3132696; contains Pfam profile PF01798: Putative snoRNA binding domain; encodes NOP58-like protein		-2.13752
AT3G05130	paramyosin-like protein		-1.80508
AT3G05165	Major facilitator superfamily protein		5.76645
AT3G05290	encodes a peroxisomal adenine nucleotide transporter, involved in fatty acid beta-oxidation during early stage of postgerminative growth.	PEROXISOMAL ADENINE NUCLEOTIDE CARRIER 1 (PNC1)	1.07514
AT3G05560	Ribosomal L22e protein family		-1.56005
AT3G05590	Encodes cytoplasmic ribosomal protein L18.	RIBOSOMAL PROTEIN L18 (RPL18)	-1.10721
AT3G06170	Serinc-domain containing serine and sphingolipid biosynthesis protein		1.10364
AT3G06310	Cox19-like CHCH family protein		-1.04303
AT3G06530	ARM repeat superfamily protein		-1.66778
AT3G06610	DNA-binding enhancer protein-like protein		-1.41706
AT3G06700	Ribosomal L29e protein family		-1.27841
AT3G06780	glycine-rich protein		2.21764
AT3G07050	Arabidopsis NSN1 encodes a nucleolar GTP- binding protein and is required for maintenance of inflorescence meristem identity and floral organ development.	NUCLEOSTEMIN-LIKE 1 (NSN1)	-2.34344
AT3G07110	Ribosomal protein L13 family protein		-2.00306
AT3G07430	YLMG is located in thylakoid membranes. It is involved in chloroplast division and more specifically the proper distribution of nucleoids. The function is conserved between cyanobacteria and chloroplasts.The mRNA is cell-to-cell mobile.	(YLMG1-1)	-1.68223
AT3G07810	RNA-binding (RRM/RBD/RNP motifs) family protein		-1.27217
AT3G08520	Ribosomal protein L41 family		-1.05073
AT3G08580	mitochondrial ADP/ATP carrier	ADP/ATP CARRIER 1 (AAC1)	-1.26149
AT3G08840	D-alanine-D-alanine ligase family		7.37536
AT3G08943	ARM repeat superfamily protein		-1.7593
AT3G09200	Ribosomal protein L10 family protein		-1.38269
AT3G09350	Encodes one of the Arabidopsis orthologs of the human Hsp70-binding protein 1 (HspBP-1) and yeast Fes1p: Fes1A (AT3G09350), Fes1B (AT3G53800), Fes1C (AT5G02150). Fes1A is cytosolic and associates with cytosolic Hsp70. Mutants showed increased heat-sensitive phenotype suggestion the involvement of Fes1A in acquired thermotolerance. Does not have nucleotide exchange factor activity in vitro.	FES1A (Fes1A)	-1.36957
AT3G09440	Heat shock protein 70 (Hsp 70) family protein		-1.53104
AT3G09630	Ribosomal protein L4/L1 family	SUPPRESSOR OF ACAULIS 56 (SAC56)	-1.27026
AT3G09720	P-loop containing nucleoside triphosphate hydrolases superfamily protein	RNA HELICASE 57 (RH57)	-2.17439
AT3G09890	Ankyrin repeat family protein		-1.47541
AT3G10420	P-loop containing nucleoside triphosphate hydrolases superfamily protein	SEEDLING PLASTID DEVELOPMENT 1 (SPD1)	1.79214
AT3G10530	Transducin/WD40 repeat-like superfamily protein		-2.57039
AT3G10670	Plastidic SufC-like ATP-binding cassette/ATPase essential for Arabidopsis embryogenesis. Involved in the biogenesis and/or repair of oxidatively damaged Fe?S clusters. Expressed in embryos and meristems.	NON-INTRINSIC ABC PROTEIN 7 (NAP7)	-1.25576
AT3G10760	Homeodomain-like superfamily protein		5.26608
AT3G11070	Outer membrane OMP85 family protein		-1.04948
AT3G11250	Ribosomal protein L10 family protein		-1.09953
AT3G11510	Ribosomal protein S11 family protein		-1.24575
AT3G11550	Uncharacterized protein family (UPF0497)	CASPARIAN STRIP MEMBRANE DOMAIN PROTEIN 2 (CASP2)	1.17442
AT3G11880	transmembrane protein, putative (Protein of unknown function DUF2359, transmembrane)		4.98327
AT3G11964	Encodes a nucleolar protein that is a ribosome biogenesis co-factor. Mutants display aberrant RNA processing and female gametophyte development.	RIBOSOMAL RNA PROCESSING 5 (RRP5)	-1.9083
AT3G12270	protein arginine methyltransferase 3	PROTEIN ARGININE METHYLTRANSFERASE 3 (PRMT3)	-1.74031
AT3G12350	F-box family protein		1.13304
AT3G12390	Nascent polypeptide-associated complex (NAC), alpha subunit family protein		-1.26878
AT3G12580	heat shock protein 70	HEAT SHOCK PROTEIN 70 (HSP70)	-1.25374
AT3G12670	Cytidine triphosphate synthase.	EMBRYO DEFECTIVE 2742 (emb2742)	-1.09672
AT3G12740	Physically interacts with ALA3, and is required for the phospholipid translocase activity of ALA3. The mRNA is cell-to-cell mobile.	ALA-INTERACTING SUBUNIT 1 (ALIS1)	1.1005
AT3G13230	RNA-binding KH domain-containing protein		-2.62955
AT3G13310	Chaperone DnaJ-domain superfamily protein	DNA J PROTEIN C66 (DJC66)	1.34121
AT3G13435	transmembrane protein		2.33438
AT3G13470	Encodes a subunit of chloroplasts chaperonins that are involved in mediating the folding of newly synthesized, translocated, or stress-denatured proteins. Cpn60 subunits are: Cpn60alpha1 (At2g28000), AtCpn60alpha2 (At5g18820), AtCpn60beta1 (At1g55490), AtCpn60beta2 (At3g13470), AtCpn60beta3 (At5g56500), AtCpn60beta4 (At1g26230).	CHAPERONIN-60BETA2 (CPN60BETA2)	-2.14911
AT3G13860	heat shock protein 60-3A	HEAT SHOCK PROTEIN 60-3A (HSP60-3A)	-1.05777
AT3G13920	eukaryotic translation initiation factor 4A-1	EUKARYOTIC TRANSLATION INITIATION FACTOR 4A1 (EIF4A1)	-1.12014
AT3G13940	DNA binding / DNA-directed RNA polymerase		-1.88394
AT3G14050	RELA/SPOT homolog 2	RELA/SPOT HOMOLOG 2 (RSH2)	1.76853
AT3G14400	Encodes a ubiquitin-specific protease.	UBIQUITIN-SPECIFIC PROTEASE 25 (UBP25)	-1.49705
AT3G15020	Lactate/malate dehydrogenase family protein	MITOCHONDRIAL MALATE DEHYDROGENASE 2 (mMDH2)	-1.27679
AT3G15450	aluminum induced protein with YGL and LRDR motifs		2.36452
AT3G15460	Encodes one of two Arabidopsis orthologs of yeast BRX1, a protein involved in maturation of the large ribosomal subunit. The proteins are mainly localized in nucleolus. Mutant plants are affected in pre-rRNA processing.	ARABIDOPSIS HOMOLOGUE OF YEAST BRX1 1 (ATBRX1-1)	-1.98278
AT3G15580	Encodes APG8, a component of autophagy conjugation pathway. Delivered to the lumens of vacuole under nitrogen-starvation condition.	AUTOPHAGY 8H (APG8H)	1.29043
AT3G16050	Encodes a protein with pyridoxal phosphate synthase activity whose transcripts were detected mostly in roots and accumulate during senescence. The protein was found in very low abundance, which prevented a specific localisation.	PYRIDOXINE BIOSYNTHESIS 1.2 (PDX1.2)	-1.21314
AT3G16080	Zinc-binding ribosomal protein family protein		-1.51253
AT3G16150	Encodes an asparaginase that catalyzes the degradation of L-asparagine to L-aspartic acid and ammonia. The mRNA is cell-to-cell mobile.	ASPARAGINASE B1 (ASPGB1)	1.73924
AT3G16780	Ribosomal protein L19e family protein	RIBSOMAL PROTEIN LIKE 19B (RPL19B)	-2.08873
AT3G16810	Encodes a member of the Arabidopsis Pumilio (APUM) proteins containing PUF domain (eight repeats of approximately 36 amino acids each). PUF proteins regulate both mRNA stability and translation through sequence-specific binding to the 3' UTR of target mRNA transcripts.	PUMILIO 24 (PUM24)	-2.00693
AT3G17170	Translation elongation factor EF1B/ribosomal protein S6 family protein	REGULATOR OF FATTY-ACID COMPOSITION 3 (RFC3)	-1.6561
AT3G17465	encodes a putative L3 ribosomal protein targeted to the plastid.	RIBOSOMAL PROTEIN L3 PLASTID (RPL3P)	-1.1578
AT3G17970	Integral chloroplast outer membrane protein. Belongs to one of the 36 carboxylate clamp (CC)-tetratricopeptide repeat (TPR) proteins (Prasad 2010, Pubmed ID: 20856808) with potential to interact with Hsp90/Hsp70 as co-chaperones.	TRANSLOCON AT THE OUTER MEMBRANE OF CHLOROPLASTS 64-III (TOC64-III)	-1.89472
AT3G18130	Encodes a protein with similarity to mammalian RACKs. RACKs function to shuttle activated protein kinase C to different subcellular sites and may also function as a scaffold through physical interactions with other proteins. RACK1C has no phenotype on its own and probably acts redundantly with RACK1A and RACK1B.	RECEPTOR FOR ACTIVATED C KINASE 1C (RACK1C_AT)	-2.09917
AT3G18165	Encodes MOS4 (Modifier of snc1, 4), a nuclear protein homologous to human Breast Cancer-Amplified Sequence (BCAS2). MOS4 interacts with AtCDC5 and PRL1. All three proteins are essential for plant innate immunity.	MODIFIER OF SNC1,4 (MOS4)	-1.24298
AT3G18600	P-loop containing nucleoside triphosphate hydrolases superfamily protein		-2.18061
AT3G18680	Encodes a functional UMP Kinase located in the plastid that binds to group II intron plastid transcription products. Mutants show decreased accumulation of target transcripts/proteins.	PLASTID 55 UMP KINASE (PUMPKIN)	-1.32647
AT3G18740	The gene encodes a putative leucine-rich repeat (LRR)Receptor-like kinase (RLK).	RECEPTOR-LIKE KINASE 902 (RLK902)	-1.03778
AT3G19360	Zinc finger (CCCH-type) family protein		-2.26383
AT3G19553	Encodes POLYAMINE UPTAKE TRANSPORTER 5, an amino acid permease family protein.	POLYAMINE UPTAKE TRANSPORTER 5 (PUT5)	1.33703
AT3G20000	Encodes a component of the TOM receptor complex responsible for the recognition and translocation of cytosolically synthesized mitochondrial preproteins. With TOM22, functions as the transit peptide receptor at the surface of the mitochondrial outer membrane and facilitates the movement of preproteins into the translocation pore. The mRNA is cell-to-cell mobile.	TRANSLOCASE OF THE OUTER MITOCHONDRIAL MEMBRANE 40 (TOM40)	-1.18463
AT3G20050	Encodes a putative cytoplasmic chaperonin that is similar to mouse Tcp-1 (t complex polypeptide 1).	T-COMPLEX PROTEIN 1 ALPHA SUBUNIT (TCP-1)	-1.30009
AT3G20250	Encodes a member of the Arabidopsis Pumilio (APUM) proteins containing PUF domain (eight repeats of approximately 36 amino acids each). PUF proteins regulate both mRNA stability and translation through sequence-specific binding to the 3' UTR of target mRNA transcripts. APUM5 is involved in susceptibility to CMV and is not required for bacterial or fungal pathogen resistance although its expressio…	PUMILIO 5 (PUM5)	1.02113
AT3G20540	Encodes an organellar DNA polymerase I that is also involved in double strand break repair.	POLYMERASE GAMMA 1 (POLGAMMA1)	-1.2092
AT3G21140	Pyridoxamine 5-phosphate oxidase family protein		-1.11036
AT3G21540	transducin family protein / WD-40 repeat family protein		-2.06467
AT3G21710	transmembrane protein	VASCULAR-RELATED UNKNOWN PROTEIN 1 (VUP1)	1.26766
AT3G22300	Nuclear-encoded gene for mitochondrial ribosomal small subunit protein S10	RIBOSOMAL PROTEIN S10 (RPS10)	-1.35673
AT3G22310	Sequence similarity ot DEAD-box RNA helicases. Binds RNA and DNA. Involved in drought, salt and cold stress responses. The mRNA is cell-to-cell mobile.	PUTATIVE MITOCHONDRIAL RNA HELICASE 1 (PMH1)	-1.55039
AT3G22320	Non-catalytic subunit common to DNA-dependent RNA polymerases I, II, III and IV; homologous to budding yeast RPB5.	(NRPB5)	-1.02683
AT3G22330	DEAD-box protein required for efficient group II intron splicing in mitochondria.	PUTATIVE MITOCHONDRIAL RNA HELICASE 2 (PMH2)	-1.20744
AT3G22660	rRNA processing protein-like protein	(EBP2)	-2.46027
AT3G22968	conserved peptide upstream open reading frame 59 (CPuORF59); Has 30201 Blast hits to 17322 proteins in 780 species: Archae - 12; Bacteria - 1396; Metazoa - 17338; Fungi - 3422; Plants - 5037; Viruses - 0; Other Eukaryotes - 2996 (source: NCBI BLink).	conserved peptide upstream open reading frame 59	-1.28157
AT3G23390	Zinc-binding ribosomal protein family protein	RPL36A A (RPL36AA)	-1.08774
AT3G23620	BRIX domain containing protein, similar to RNA biogenesis factors in yeast. Binds rRNA and likely also functions in RNA biogenesis in Arabidopsis. Essential gene, mutants are embryo lethal and does not transmit well through the gametophyte.	ARABIDOPSIS HOMOLOG OF YEAST RPF2 (ARPF2)	-2.03198
AT3G23740	hypothetical protein		-1.98009
AT3G23760	transferring glycosyl group transferase		-1.13725
AT3G23810	S-adenosyl-l-homocysteine (SAH) hydrolase 2	S-ADENOSYL-L-HOMOCYSTEINE (SAH) HYDROLASE 2 (SAHH2)	-1.7159
AT3G23940	Encodes a member of the dihydroxyacid dehydrates family of proteins that encode enzymes involved in branched chain amino acid biosynthesis. Loss of function mutations have significantly reduced transmission and fertility due to defects in male and female gametophyte development and embryo lethality. Mutants have increased sensitivity to abiotic stressors which may be partially compensated by addi…	DIHYDROXYACID DEHYDRATASE (DHAD)	-1.4874
AT3G23990	mitochondrial chaperonin HSP. assist in rapid assembly of the oligomeric protein structures in the mitochondria.	HEAT SHOCK PROTEIN 60 (HSP60)	-1.39797
AT3G24080	KRR1 family protein		-1.37175
AT3G25120	Mitochondrial import inner membrane translocase subunit Tim17/Tim22/Tim23 family protein		-1.4106
AT3G25230	Encodes a a high molecular weight member of the FK506 binding protein (FKBP) family. It has three FKBP12-like domains, tetratricopeptide repeats, and a putative calmodulin binding domain. Modulates thermotolerance by interacting with HSP90.1 and affecting the accumulation of HsfA2-regulated sHSPs. Belongs to one of the 36 carboxylate clamp (CC)-tetratricopeptide repeat (TPR) proteins (Prasad 2010…	ROTAMASE FKBP 1 (ROF1)	-2.00813
AT3G25520	Encodes ribosomal protein L5 that binds to 5S ribosomal RNA and in involved in its export from the nucleus to the cytoplasm. Identified in a screen for enhancers of as1. as1/pgy double mutants show defects in leaf vascular patterning and adaxial cell fate. Double mutant analysis indicates pgy genes function in the same pathway as REV, KAN1 and KAN2.	RIBOSOMAL PROTEIN L5 (ATL5)	-1.55664
AT3G26510	Octicosapeptide/Phox/Bem1p family protein		1.13817
AT3G26710	cofactor assembly of complex C	COFACTOR ASSEMBLY OF COMPLEX C (CCB1)	-1.19976
AT3G27060	Encodes one of the 3 ribonucleotide reductase (RNR) small subunit genes. TSO2 transcription occurs predominantly at the S-phase of the cell cycle and its expression pattern is consistent with its role in dNDP biosynthesis during DNA replication in actively dividing cells. Critical for cell cycle progression, DNA damage repair and plant development.	TSO MEANING 'UGLY' IN CHINESE 2 (TSO2)	-1.1071
AT3G27740	Encodes carbamoyl phosphate synthetase (CPS) small subunit (carA), also named as VEN6. Heterologous expression of the Arabidopsis VEN3 and VEN6 genes in a CPS-deficient Escherichia coli strain fully restored bacterial growth in minimal medium, demonstrating the enzymatic activity of the VEN3 and VEN6 proteins.	CARBAMOYL PHOSPHATE SYNTHETASE A (CARA)	-1.00523
AT3G27906	hypothetical protein		-6.12683
AT3G28900	Ribosomal protein L34e superfamily protein		-2.27895
AT3G29240	PPR containing protein (DUF179)		1.2061
AT3G29270	RING/U-box superfamily protein		1.14877
AT3G29390	Nuclear localized K-homology containing protein that interacts with AS1.	RS2-INTERACTING KH PROTEIN (RIK)	-6.0102
AT3G29575	ABI five binding protein 3	ABI FIVE BINDING PROTEIN 3 (AFP3)	6.22565
AT3G30775	Encodes a proline oxidase that is predicted to localize to the inner mitochondrial membrane, its mRNA expression induced by high levels of Al and by osmotic stress. The promoter contains an L-proline-inducible element.	EARLY RESPONSIVE TO DEHYDRATION 5 (ERD5)	3.17723
AT3G42660	Ctf4 related nuclear protein. Interacts with LHP1-PRC2 to maintain H3K27 methylation in rapidly dividing cells. EOL1 expression is restricted to rapidly dividing cells.	ENHANCER OF LHP1 (EOL1)	-1.251
AT3G43230	RING/FYVE/PHD-type zinc finger family protein		1.33318
AT3G43810	EF hand domain protein encodes a calmodulin. Can functionally complement a yeast CaM mutant.	CALMODULIN 7 (CAM7)	-1.00847
AT3G44590	60S acidic ribosomal protein family		-1.87811
AT3G44750	Encodes a histone deacetylase. Controls the development of adaxial/abaxial leaf polarity. Two lines with RNAi-directed against this gene show reduced Agrobacterium-mediated DNA transformation of the roots.	HISTONE DEACETYLASE 3 (HDA3)	-2.40481
AT3G44990	Encodes a xyloglucan endotransglycosylase/hydrolase. Protein sequence and phylogenetic analysis indicates that this enzyme resides in Group III-A of the XTH family, with high similarity to Tropaeolum majus (nasturtium) xyloglucanase 1 (TmNXG1).Enzyme kinetic analysis indicates predominant xyloglucan endo-hydrolase activity (EC 3.2.1.151) with only limited potential to act as a xyloglucan endo-tra…	XYLOGLUCAN ENDOTRANSGLUCOSYLASE/HYDROLASE 31 (XTH31)	-1.81386
AT3G45040	Encodes a putative dolichol kinase that is localized to the endoplasmic reticulum and involved in pollen tube reception in the female gametophyte.	DOLICHOL KINASE 1 (DOK1)	1.03014
AT3G45640	Encodes a mitogen-activated kinase whose mRNA levels increase in response to touch, cold, salinity stress and chitin oligomers.Also functions in ovule development. Heterozygous MPK3 mutants in a homozygous MPK6 background are female sterile due to defects in integument development. MPK3 can be dephosphorylated by MKP2 in vitro. The mRNA is cell-to-cell mobile.	MITOGEN-ACTIVATED PROTEIN KINASE 3 (MPK3)	1.09042
AT3G45970	member of EXPANSIN-LIKE. Naming convention from the Expansin Working Group (Kende et al, 2004. Plant Mol Bio) The mRNA is cell-to-cell mobile.	EXPANSIN-LIKE A1 (EXLA1)	1.86151
AT3G46740	Component of the translocon outer membrane (TOC) complex. Forms the outer envelope translocation channel (beta-barrel). Plays a role in preprotein conductance. Imported into chloroplast. Expressed in young dividing photosynthetic tissues. Knockout mutants are embryo lethal with arrested development at the two-cell stage. Knockout mutants have abnormal etioplasts.	TRANSLOCON AT THE OUTER ENVELOPE MEMBRANE OF CHLOROPLASTS 75-III (TOC75-III)	-1.22642
AT3G46940	DUTP-PYROPHOSPHATASE-LIKE 1	DUTP-PYROPHOSPHATASE-LIKE 1 (DUT1)	-1.28278
AT3G47370	Ribosomal protein S10p/S20e family protein		-2.11196
AT3G47520	Encodes a protein with NAD-dependent malate dehydrogenase activity, located in chloroplasts. The mRNA is cell-to-cell mobile.	MALATE DEHYDROGENASE (MDH)	-1.26797
AT3G48110	glycine-tRNA ligase	EMBRYO-DEFECTIVE-DEVELOPMENT 1 (EDD1)	-1.15969
AT3G48500	Nucleic acid-binding, OB-fold-like protein	PIGMENT DEFECTIVE 312 (PDE312)	-1.34405
AT3G48700	carboxyesterase 13	CARBOXYESTERASE 13 (CXE13)	1.54511
AT3G48930	Nucleic acid-binding, OB-fold-like protein	EMBRYO DEFECTIVE 1080 (EMB1080)	-1.15172
AT3G49010	Encodes 60S ribosomal protein L13. Homolog of human breast basic conserved 1 (BBC1).	BREAST BASIC CONSERVED 1 (BBC1)	-5.80327
AT3G49080	Mitochondrial ribosomal protein, similar to RPS9 from E.coli. Loss of function results in gametophyte lethality, particularly the megagametophyte.	RIBOSOMAL PROTEIN S9 M (RPS9M)	-2.05812
AT3G49180	Transducin/WD40 repeat-like superfamily protein	ROOT INITIATION DEFECTIVE 3 (RID3)	-1.51291
AT3G49910	Translation protein SH3-like family protein		-1.32347
AT3G49990	Low temperature viability protein		-1.22051
AT3G50350	membrane insertase, putative (DUF1685)		1.89239
AT3G50430	golgin		4.58318
AT3G50560	NAD(P)-binding Rossmann-fold superfamily protein		1.06741
AT3G50830	cold acclimation protein WCOR413-like protein beta form. Transcript is not detectable.	COLD-REGULATED 413-PLASMA MEMBRANE 2 (COR413-PM2)	1.08498
AT3G51130	transmembrane protein		1.16748
AT3G51470	Protein phosphatase 2C family protein		-1.09222
AT3G51730	saposin B domain-containing protein		1.24722
AT3G51800	putative nuclear DNA-binding protein G2p (AtG2) mRNA,	(ATG2)	-1.38225
AT3G51820	Encodes a protein with chlorophyll synthase activity. This enzyme has been shown to perform the esterification of chlorophyllide (a and b), the last step of chlorophyll biosynthesis. Although it can use either geranylgeranyl pyrophosphate (GGPP) or phytyl pyrophosphate (PhyPP) as substrates, the esterification reaction was faster with GGPP than with PhyPP.	(G4)	-1.01151
AT3G51870	Mitochondrial substrate carrier family protein		-2.99316
AT3G52040	2,3-bisphosphoglycerate-dependent phosphoglycerate mutase		-2.50841
AT3G52140	Involved in regulating mitochondrial quality control. Regulates mitochondrial association time and thereby is involved in mitochondrial fusion. Mutants show unregulated autophagy and display transcriptomic markers of mitochondrial stress. Its activity can be modulated by Lys acetylation.	NON RESPONDING TO OXYLIPINS 38 (NOXY38)	-1.22442
AT3G52240	transcriptional regulator ATRX		1.0302
AT3G52380	Encodes a chloroplast RNA-binding protein that stabilizes chloroplast RNAs as evidenced by analyses of transcript accumulation in null mutants. Essential for seedling development (albino, strongly retarded growth even on sucrose-containing medium).	CHLOROPLAST RNA-BINDING PROTEIN 33 (CP33)	-2.47728
AT3G53020	RPL24B encodes ribosomal protein L24, homolog of cytosolic RPL24, found in archaea and higher eukaryotes. Arabidopsis has two RPL24 homologs, RPL24A (AT2G36620) and RPL24B. Mutants showed defects in apical-basal gynoecium patterning similar to previously described ett and mp mutants. Transformation of stv1-1 mutant with a uORF-eliminated ETT construct partially suppressed the stv1 gynoecium pheno…	SHORT VALVE1 (STV1)	-1.21816
AT3G53430	Ribosomal protein L11 family protein		-1.38521
AT3G53460	Encodes a nuclear gene with a consensus RNA-binding domain that is localized to the chloroplast.	CHLOROPLAST RNA-BINDING PROTEIN 29 (CP29)	-2.58029
AT3G53470	2,3-bisphosphoglycerate-independent phosphoglycerate mutase		1.05543
AT3G53700	Pentatricopeptide repeat (PPR) superfamily protein	MATERNAL EFFECT EMBRYO ARREST 40 (MEE40)	-1.36733
AT3G53740	Ribosomal protein L36e family protein		-1.01958
AT3G53920	Encodes a sigma-like transcription factor, Sigma 3 (SIG3 or SIGC). As a subunit of chloroplast RNA polymerase, SIG3 confers the ability to recognize promoter sequences on the core enzyme. SIG3 transcribes specifically the psbN gene in plastids.	RNAPOLYMERASE SIGMA-SUBUNIT C (SIGC)	4.93268
AT3G54470	encodes the bi-functional orotate phosphoribosyltransferase/orotidine-5'-phosphate decarboxylase catalyzing the fifth and sixth step in the de novo pyrimidine ribonucleotide biosynthesis		-1.41762
AT3G54540	member of GCN subfamily	ATP-BINDING CASSETTE F4 (ABCF4)	-1.00064
AT3G54760	dentin sialophosphoprotein-like protein		-1.14051
AT3G54960	Encodes a protein disulfide isomerase-like (PDIL) protein, a member of a multigene family within the thioredoxin (TRX) superfamily. Transcript levels for this gene are up-regulated in response to three different chemical inducers of ER stress (dithiothreitol, beta-mercaptoethanol, and tunicamycin). Neither AtIRE1-2 nor AtbZIP60 appear to be required for this response.	PDI-LIKE 1-3 (PDIL1-3)	-1.77589
AT3G55010	encoding phosphoribosylformylglycinamidine cyclo-ligase (syn. AIR synthetase)that phosphorylates 5-phosphoribosyl-N-formylglycinamidine (FGAM) to form 5-aminoimidazole ribonucleotide (AIR)	(PUR5)	-1.1957
AT3G55280	60S ribosomal protein L23A (RPL23aB). Paralog of RPL23aA	RIBOSOMAL PROTEIN L23AB (RPL23AB)	-1.58118
AT3G55340	Plant-specific protein. Interacts with phragmoplastin, Rop1 and Rop2. Involved in cell plate formation.	PHRAGMOPLASTIN INTERACTING PROTEIN 1 (PHIP1)	-1.95054
AT3G55380	ubiquitin-conjugating enzyme 14	UBIQUITIN-CONJUGATING ENZYME 14 (UBC14)	-1.10458
AT3G55510	Encodes a regulator of floral determinacy in that interacts with both nucleolar and nucleoplasmic proteins.	REBELOTE (RBL)	-2.20825
AT3G55750	Ribosomal protein L35Ae family protein		-1.0542
AT3G56070	rotamase cyclophilin 2 (ROC2) exhibiting peptidyl-prolyl cis-trans isomerase activity involved in signal transduction.	ROTAMASE CYCLOPHILIN 2 (ROC2)	-1.16352
AT3G56090	Encodes FERRITIN 3, AtFER3. Ferritins are a class of 24-mer multi-meric proteins found in all kingdoms of life. Function as the main iron store in mammals. Evidence suggests that Arabidopsis ferritins are essential to protect cells against oxidative damage, but they do not constitute the major iron pool.	FERRITIN 3 (FER3)	-1.00523
AT3G56340	Small ribosomal subunit protein.	RIBOSOMAL PROTEIN S26E (RPS26E)	-1.27913
AT3G56680	Single-stranded nucleic acid binding R3H protein		-1.49925
AT3G56990	embryo sac development arrest 7	EMBRYO SAC DEVELOPMENT ARREST 7 (EDA7)	-1.41141
AT3G57000	nucleolar essential protein-like protein		-1.34543
AT3G57010	Calcium-dependent phosphotriesterase superfamily protein		-1.20461
AT3G57150	Encodes a putative pseudouridine synthase (NAP57).	HOMOLOGUE OF NAP57 (NAP57)	-1.86083
AT3G57290	Encodes a protein that is found in not only the eif3 complex but also in association with subunits of the COP9 signalosome. eIF3e appears to be subjected to proteasome-dependent degradation that requires the PCI domain of eIF3e. The level of eIF3e present in cells appears to affect the rate of translation.	EUKARYOTIC TRANSLATION INITIATION FACTOR 3E (EIF3E)	-1.13174
AT3G57490	Ribosomal protein S5 family protein		-2.05822
AT3G57520	SIP2 encodes a raffinose-specific alpha-galactosidase that catalyzes the breakdown of raffinose into alpha-galatose and sucrose. This enzyme may function in unloading raffinose from the phloem as part of sink metabolism. Although it was originally predicted to act as a raffinose synthase (RS), that activity was not observed for recombinant SIP2.	SEED IMBIBITION 2 (SIP2)	1.75532
AT3G57660	Encodes a subunit of RNA polymerase I (aka RNA polymerase A). The mRNA is cell-to-cell mobile.	NUCLEAR RNA POLYMERASE A1 (NRPA1)	-2.11593
AT3G57940	GNAT acetyltransferase (DUF699)		-2.42996
AT3G58050	hypothetical protein		-6.7754
AT3G58580	Encodes a protein that is involved in mRNA processing and localized to cytoplasmic p-bodies. Double mutants with CCR4a show decreased sensitivity to high concentrations of sucrose. Involved in starch and sucrose metabolism.	(ATCCR4B)	-3.92908
AT3G58660	Ribosomal protein L1p/L10e family		-2.19361
AT3G58700	Ribosomal L5P family protein		-1.34975
AT3G59040	Involved in chloroplast biogenesis and function.	PENTATRICOPEPTIDE REPEAT PROTEIN 287 (PPR287)	-2.02591
AT3G59310	solute carrier family 35 protein (DUF914)		1.06508
AT3G59540	Ribosomal L38e protein family		-1.09465
AT3G59670	elongation factor		-1.40705
AT3G59980	Nucleic acid-binding, OB-fold-like protein		-1.22999
AT3G60245	Zinc-binding ribosomal protein family protein		-1.39739
AT3G60360	embryo sac development arrest 14	EMBRYO SAC DEVELOPMENT ARREST 14 (EDA14)	-2.05472
AT3G60440	Phosphoglycerate mutase family protein		-1.22937
AT3G60770	Ribosomal protein S13/S15		-1.45519
AT3G61415	SKP1-like 21	SKP1-LIKE 21 (SK21)	-1.70423
AT3G61420	BSD domain (BTF2-like transcription factors, Synapse-associated proteins and DOS2-like proteins)		1.68152
AT3G61620	exonuclease RRP41 (RRP41)	(RRP41)	-1.1807
AT3G61770	Acid phosphatase/vanadium-dependent haloperoxidase-related protein	VACUOLAR PROTEIN SORTING 30 (VPS30)	-1.32831
AT3G61780	embryo defective 1703	EMBRYO DEFECTIVE 1703 (emb1703)	-1.21112
AT3G62110	Pectin lyase-like superfamily protein		-1.28993
AT3G62600	J domain protein localized in ER lumen. Can partially compensate for the growth defect in jem1 scj1 mutant yeast. Forms a complex SDF2-ERdj3B-BiP that is required for the proper accumulation of the surface-exposed leucine-rich repeat receptor kinases EFR. EFR is involved in PAMP (pathogen associated molecular patterns) triggered immunity.	(ATERDJ3B)	-1.406
AT3G62660	Encodes a protein with putative galacturonosyltransferase activity.	GALACTURONOSYLTRANSFERASE-LIKE 7 (GATL7)	1.08213
AT3G62770	Required for autophagosome formation during nutrient deprivation and senescence, promotes pexophagy during seedling development.	AUTOPHAGY 18A (ATG18a)	1.09047
AT3G62870	Ribosomal protein L7Ae/L30e/S12e/Gadd45 family protein		-1.56795
AT3G63310	Mediates cell elongation in brassinosteroid signaling.	BRZ-INSENSITIVE-LONG HYPOCOTYLS 4 (BIL4)	1.40405
AT4G00090	Transducin/WD40 repeat-like superfamily protein		-1.24674
AT4G00355	Encodes an Atg8-interacting protein that is partially associated with the ER during favorable growth conditions and becomes mainly associated with a spherical compartment that dynamically moves along the ER network.	ATG8-INTERACTING PROTEIN 2 (ATI2)	1.01095
AT4G01037	Ubiquitin carboxyl-terminal hydrolase family protein	WHAT'S THIS FACTOR? (WTF1)	-1.22163
AT4G01220	Encodes MGP4 (MALE GAMETOPHYTE DEFECTIVE 4), a rhamnogalacturonan II xylosyltransferase important for growth of pollen tubes and roots.	MALE GAMETOPHYTE DEFECTIVE 4 (MGP4)	-1.00253
AT4G01350	Cysteine/Histidine-rich C1 domain family protein		1.26239
AT4G01560	Ribosomal RNA processing Brix domain protein	MATERNAL EFFECT EMBRYO ARREST 49 (MEE49)	-2.25512
AT4G02060	Member of the minichromosome maintenance complex, involved in DNA replication initiation. Abundant in proliferating and endocycling tissues. Localized in the nucleus during G1, S and G2 phases of the cell cycle, and are released into the cytoplasmic compartment during mitosis. Binds chromatin.	PROLIFERA (PRL)	-1.44718
AT4G02220	zinc finger (MYND type) family protein / programmed cell death 2 C-terminal domain-containing protein		-1.20483
AT4G02510	An integral membrane GTPase that functions as a transit-sequence receptor required for the import of proteins necessary for chloroplast biogenesis. Located in the outer chloroplast membrane. Phosphorylation of the G-domains regulate translocon assembly. The mRNA is cell-to-cell mobile.	TRANSLOCON AT THE OUTER ENVELOPE MEMBRANE OF CHLOROPLASTS 159 (TOC159)	-1.04769
AT4G02540	Cysteine/Histidine-rich C1 domain family protein		1.70422
AT4G02890	Polyubiquitin gene containing 4 ubiquitin repeats.	(UBQ14)	1.65085
AT4G02930	GTP binding Elongation factor Tu family protein		-1.09802
AT4G03180	rRNA-processing protein		-1.08083
AT4G03510	RMA1 encodes a novel 28 kDa protein with a RING finger motif and a C-terminal membrane-anchoring domain that is involved in the secretory pathway. Has E3 ubiquitin ligase activity.	RING MEMBRANE-ANCHOR 1 (RMA1)	1.00382
AT4G04610	Encodes a protein disulfide isomerase-like (PDIL) protein, a member of a multigene family within the thioredoxin (TRX) superfamily. This protein also belongs to the adenosine 5'-phosphosulfate reductase-like (APRL) group. The mRNA is cell-to-cell mobile.	APS REDUCTASE 1 (APR1)	-1.64915
AT4G04940	transducin family protein / WD-40 repeat family protein		-2.7034
AT4G04955	Encodes an allantoinase which is involved in allantoin degradation and assimilation. Gene expression was induced when allantoin was added to the medium. The insertion mutant, ataln m2-1, did not grow well on the MS medium where allantoin, instead of ammonium nitrate, was supplied.	ALLANTOINASE (ALN)	1.45773
AT4G05050	polyubiquitin gene, belongs to a subtype group with UBQ10 and UBQ14. Various ecotypes of Arabidopsis have different numbers of ubiquitin repeats within this gene.	UBIQUITIN 11 (UBQ11)	1.32815
AT4G05400	copper ion binding protein		-1.29272
AT4G05410	Encodes a nucleolar protein with seven WD40-repeats that plays a role in embryo sac development and is critical for the correct positioning of the division plane of zygote and the apical cell lineage in Arabidopsis. YAO may act by modulating nucleolar function, such as rRNA biogenesis, during early embryogenesis and gametogenesis.	YAOZHE (YAO)	-2.55392
AT4G05450	mitochondrial ferredoxin 1	MITOCHONDRIAL FERREDOXIN 1 (MFDX1)	-1.45418
AT4G08540	DNA-directed RNA polymerase II protein	BECLIN 1-ASSOCIATED AUTOPHAGY-RELATED KEY REGULATOR 14B (ATG14B)	1.0442
AT4G08950	Phosphate-responsive 1 family protein	EXORDIUM (EXO)	1.20517
AT4G09980	Encodes a member of a core set of mRNA m6A writer proteins and is required for N6-adenosine methylation of mRNA.	EMBRYO DEFECTIVE 1691 (EMB1691)	-1.07131
AT4G10180	Encodes a nuclear-localized protein that acts as a repressor of photomorphogenesis and may be involved in chromatin remodeling. The mRNA is cell-to-cell mobile.	DE-ETIOLATED 1 (DET1)	-4.42988
AT4G10450	Ribosomal protein L6 family		-1.44054
AT4G10480	Nascent polypeptide-associated complex (NAC), alpha subunit family protein		-1.71771
AT4G10620	P-loop containing nucleoside triphosphate hydrolases superfamily protein		-1.05062
AT4G11290	Peroxidase superfamily protein		-1.29231
AT4G11360	Encodes a putative RING-H2 finger protein RHA1b. The mRNA is cell-to-cell mobile.	RING-H2 FINGER A1B (RHA1B)	1.66932
AT4G11420	Encodes a subunit of eukaryotic initiation factor 3 (eIF3), a multisubunit complex that is required for binding of mRNA to 40 S ribosomal subunits, stabilization of ternary complex binding to 40 S subunits, and dissociation of 40 and 60 S subunits.	EUKARYOTIC TRANSLATION INITIATION FACTOR 3A (EIF3A)	-1.2387
AT4G12290	Copper amine oxidase family protein	COPPER AMINE OXIDASE (CUAO)	5.71264
AT4G12400	Encodes one of the 36 carboxylate clamp (CC)-tetratricopeptide repeat (TPR) proteins (Prasad 2010, Pubmed ID: 20856808) with potential to interact with Hsp90/Hsp70 as co-chaperones.	HOP3 (Hop3)	-1.21721
AT4G12600	Ribosomal protein L7Ae/L30e/S12e/Gadd45 family protein		-1.58148
AT4G12750	Homeodomain-like transcriptional regulator		-7.34066
AT4G12880	early nodulin-like protein 19	EARLY NODULIN-LIKE PROTEIN 19 (ENODL19)	-1.5659
AT4G13170	Ribosomal protein L13 family protein		-1.16903
AT4G13530	transmembrane protein		1.40699
AT4G13830	DnaJ-like protein (J20); nuclear gene	DNAJ-LIKE 20 (J20)	1.46631
AT4G13930	Encodes a serine hydroxymethyltransferase maximally expressed in root	SERINE HYDROXYMETHYLTRANSFERASE 4 (SHM4)	-1.3728
AT4G14130	xyloglucan endotransglycosylase-related protein (XTR7)	XYLOGLUCAN ENDOTRANSGLUCOSYLASE/HYDROLASE 15 (XTH15)	1.44707
AT4G14510	Encodes a CRM domain protein CFM3b. Homolog of CFM3a (AT3G23070). CFM3a is shown to function in the splicing of group IIB introns in chloroplasts.	CRM FAMILY MEMBER 3B (CFM3B)	-1.0858
AT4G15000	Ribosomal L27e protein family		-1.18115
AT4G15610	Uncharacterized protein family (UPF0497)	CASP-LIKE PROTEIN 1D1 (CASPL1D1)	1.31399
AT4G15770	RNA binding protein		-1.55996
AT4G15910	encodes a gene whose transcript level in root and leaves increases to progressive drought stress. The transcript level is also affected by changes of endogenous or exogenous abscisic acid level. It appears to be a member of plant-specific gene family that includes late embryo-abundant and zinc- IAA-induced proteins in other plants. The mRNA is cell-to-cell mobile.	DROUGHT-INDUCED 21 (DI21)	1.76843
AT4G16141	GATA type zinc finger transcription factor family protein	GATA17-LIKE (GATA17L)	-1.21594
AT4G16190	Papain family cysteine protease		1.21522
AT4G16390	Encodes a pentatricopeptide repeat protein, SVR7 (SUPPRESSOR OF VARIEGATION7), required for FtsH-mediated chloroplast biogenesis. It is involved in accumulation and translation of chloroplast ATP synthase subunits.	SUPPRESSOR OF VARIEGATION 7 (SVR7)	-2.13157
AT4G16520	Autophagy protein.	AUTOPHAGY 8F (ATG8F)	1.28059
AT4G16630	DEA(D/H)-box RNA helicase family protein		-1.89063
AT4G16660	heat shock protein 70 (Hsp 70) family protein	HEAT SHOCK PROTEIN 70 (HSP70)	-1.16832
AT4G16720	Ribosomal protein L23/L15e family protein		-1.29977
AT4G16765	2-oxoglutarate (2OG) and Fe(II)-dependent oxygenase superfamily protein		4.19024
AT4G17390	Ribosomal protein L23/L15e family protein		-1.4393
AT4G17520	Hyaluronan / mRNA binding family	HYALURONAN/MRNA BINDING FAMILY PROTEIN (HLN)	-1.03531
AT4G18040	eIF4E protein. The cum1 mutation affects the local spreading of CMV within the inoculated leaf, delaying accumulation of cucumber mosaic virus coat protein.	EUKARYOTIC TRANSLATION INITIATION FACTOR 4E (EIF4E)	-1.17033
AT4G18100	Ribosomal protein L32e		-1.59934
AT4G18197	Member of a family of proteins related to PUP1, a purine transporter. May be involved in the transport of purine and purine derivatives such as cytokinins, across the plasma membrane. The mRNA is cell-to-cell mobile.	PURINE PERMEASE 7 (PUP7)	1.2194
AT4G18205	Nucleotide-sugar transporter family protein	PURINE PERMEASE 21 (PUP21)	1.84638
AT4G18730	encodes a cytosolic ribosomal protein L16, which is a constituent of 60S large ribosomal complex. Gene is expressed in root and shoot apical meristems and in lateral root primordia. Expression in lateral root primordia is induced by auxin.	RIBOSOMAL PROTEIN L16B (RPL16B)	-1.40891
AT4G18905	Transducin/WD40 repeat-like superfamily protein		-1.66022
AT4G19120	S-adenosyl-L-methionine-dependent methyltransferases superfamily protein	EARLY-RESPONSIVE TO DEHYDRATION 3 (ERD3)	-1.20544
AT4G19610	nucleotide/nucleic acid binding protein		-1.02671
AT4G19710	Encodes a bifunctional aspartate kinase/homoserine dehydrogenase. These two activities catalyze the first and the third steps toward the synthesis of the essential amino acids threonine, isoleucine and methionine.	ASPARTATE KINASE-HOMOSERINE DEHYDROGENASE II (AK-HSDH II)	-1.11024
AT4G19860	Encodes a cytosolic calcium-independent phospholipase A.		1.44962
AT4G20070	The gene encoding Arabidopsis thaliana Allantoate Amidohydrolase (AtAAH)which catalyzes the allantoate deiminase reaction (EC 3.5.3.9)is expressed in all parts of the plant being consistent with a function in purine turnover in Arabidopsis. The mRNA is cell-to-cell mobile.	ALLANTOATE AMIDOHYDROLASE (AAH)	1.77879
AT4G20980	Eukaryotic translation initiation factor 3 subunit 7 (eIF-3)		-1.91087
AT4G21100	One of two closely related genes similar to a damaged DNA binding protein originally described in mammals. May form a complex with DET1 to regulate photomorphogenesis. Loss of function mutations are lethal. The DDB1b protein binds with a number of DWD-containing proteins and may form part of a CUL4-based E3 ubiquitin ligase.	DAMAGED DNA BINDING PROTEIN 1B (DDB1B)	-1.17259
AT4G21140	copper ion-binding protein		-1.35673
AT4G21980	Encodes APG8, a component of autophagy conjugation pathway. Delivered to the lumens of vacuole under nitrogen-starvation condition. Highest expression in flowers. mRNA abundance increased during dark-induced carbon starvation. Predominantly cytoplasmic with or without N starvation. Upon concanamycin A the protein accumulates in the central vacuole as punctuate structures that resemble autophagic …	AUTOPHAGY 8A (APG8A)	1.42876
AT4G21990	Encodes a protein disulfide isomerase-like (PDIL) protein, a member of a multigene family within the thioredoxin (TRX) superfamily. This protein also belongs to the adenosine 5'-phosphosulfate reductase-like (APRL) group.	APS REDUCTASE 3 (APR3)	-2.39692
AT4G22285	Ubiquitin C-terminal hydrolases superfamily protein		-1.05596
AT4G22920	Similar to the tomato senescence-inducible chloroplast stay-green protein 1. It is upregulated during maximal senescence in the Arabidopsis life cycle, especially in senescent leaves. Acts antagonistically with SGR2 to balance chlorophyll catabolism in chloroplasts with the dismantling and remobilizing of other cellular components in senescing leaf cells.	NON-YELLOWING 1 (NYE1)	1.04311
AT4G23890	NAD(P)H-quinone oxidoreductase subunit S	NADH DEHYDROGENASE-LIKE COMPLEX S (NdhS)	1.18779
AT4G24190	encodes an ortholog of GRP94, an ER-resident HSP90-like protein and is involved in regulation of meristem size and organization. Single and double mutant analyses suggest that SHD may be required for the correct folding and/or complex formation of CLV proteins. Lines carrying recessive mutations in this locus exhibits expanded shoot meristems, disorganized root meristems, and defective pollen tub…	SHEPHERD (SHD)	-1.15803
AT4G24280	Involved in protein import into chloroplasts during early developmental stages. The mRNA is cell-to-cell mobile.	CHLOROPLAST HEAT SHOCK PROTEIN 70-1 (cpHsc70-1)	-1.11157
AT4G24750	Rhodanese/Cell cycle control phosphatase superfamily protein		-1.12245
AT4G25340	Encodes a member of the FKBP-type immunophilin family that functions as a histone chaparone. Binds to 18S rDNA and represses its expression.	FK506 BINDING PROTEIN 53 (FKBP53)	-1.79235
AT4G25630	encodes a fibrillarin, a key nucleolar protein in eukaryotes which associates with box C/D small nucleolar RNAs (snoRNAs) directing 2'-O-ribose methylation of the rRNA. This gene also encodes a novel box C/D snoRNA, U60.2f in its fifth intron that accumulates in seedlings and that their targeted residue on the 25 S rRNA is methylated. The mRNA is cell-to-cell mobile.	FIBRILLARIN 2 (FIB2)	-2.34812
AT4G25730	FtsJ-like methyltransferase family protein	TRNA METHYLTRANSFERASE 7B (TRM7B)	-2.20471
AT4G25810	xyloglucan endotransglycosylase-related protein (XTR6)	XYLOGLUCAN ENDOTRANSGLYCOSYLASE 6 (XTR6)	2.27194
AT4G26110	Encodes a member of a small gene family of proteins with similarity to nucleosome assembly proteins.May function in nucleotide excision repair. Loss of function mutations have no obvious visible phenotypes but do seem to affect transcription of NER related genes. The mRNA is cell-to-cell mobile. Plants mutated in three ubiquitously expressed NAP1 genes (NAP1;1~NAP1;3) and organ-specifically expre…	NUCLEOSOME ASSEMBLY PROTEIN1;1 (NAP1;1)	-1.14744
AT4G26160	Encodes a member of the thioredoxin family protein. Located in the chloroplast. Shows high activity towards the chloroplast 2-Cys peroxiredoxin A, and poor activity towards the chloroplast NADP-malate dehydrogenase.	ATYPICAL CYS HIS RICH THIOREDOXIN 1 (ACHT1)	1.33427
AT4G26210	Mitochondrial ATP synthase subunit G protein		-1.25495
AT4G26230	Ribosomal protein L31e family protein		-1.55747
AT4G26370	antitermination NusB domain-containing protein		-1.22173
AT4G26600	S-adenosyl-L-methionine-dependent methyltransferases superfamily protein	(NOP2B)	-7.78373
AT4G26780	unknown function	(AR192)	-2.21327
AT4G27260	encodes an IAA-amido synthase that conjugates Asp and other amino acids to auxin in vitro. Lines carrying insertions in this gene are hypersensitive to auxin. It is involved in camalexin biosynthesis via conjugating indole-3-carboxylic acid (ICA) and cysteine (Cys). The mRNA is cell-to-cell mobile.	(WES1)	1.0864
AT4G27280	Calcium-binding EF-hand family protein		1.15632
AT4G27340	Met-10+ like family protein	TRNA METHYLTRANSFERASE 5B (TRM5B)	-1.00079
AT4G27380	hypothetical protein		-2.26138
AT4G27585	Encodes a stomatin-like protein that is present in a mitochondrial membrane-bound 3 MDa protein complex and is involved in the assembly of mitochondrial respiratory supercomplexes. There is an observed increase in abundance of respiratory complex III2 in SLP1 single and double knockout mutants. The protein is not redundant with Arabidopsis SLP2 (At5g54100).	STOMATIN-LIKE PROTEIN 1 (SLP1)	-1.19054
AT4G28200	U3 small nucleolar RNA-associated-like protein		-1.37802
AT4G28210	embryo defective 1923	EMBRYO DEFECTIVE 1923 (emb1923)	-1.08737
AT4G28240	Member of the wound-induced polypeptide (WIP) family. Positively regulates plant resistance against Pst DC3000 by enhancing PTI responses.	WOUND-INDUCED POLYPEPTIDE 1 (WIP1)	1.53994
AT4G28250	putative beta-expansin/allergen protein. Naming convention from the Expansin Working Group (Kende et al, 2004. Plant Mol Bio). Involved in the formation of nematode-induced syncytia in roots of Arabidopsis thaliana.	EXPANSIN B3 (EXPB3)	-1.25746
AT4G28450	This gene is predicted to encode a protein with a DWD motif. It can bind to DDB1a in Y2H assays and may be involved in the formation of a CUL4-based E3 ubiquitin ligase		-2.2158
AT4G28780	GDSL-motif esterase/acyltransferase/lipase. Enzyme group with broad substrate specificity that may catalyze acyltransfer or hydrolase reactions with lipid and non-lipid substrates.		-1.25049
AT4G29060	elongation factor Ts family protein	EMBRYO DEFECTIVE 2726 (emb2726)	-1.27636
AT4G29410	Ribosomal L28e protein family		-1.22148
AT4G29510	Has arginine N-methyltransferase activity. Modifies AtMBD7.	ARGININE METHYLTRANSFERASE 11 (PRMT11)	-1.08497
AT4G29520	SES1 is an ER localized chaperone involved in salt and heat stress response.	SENSITIVE TO SALT1 (SES1)	-2.09349
AT4G29905	hypothetical protein		-1.40493
AT4G30270	encodes a protein similar to endo xyloglucan transferase in sequence. It is also very similar to BRU1 in soybean, which is involved in brassinosteroid response.	XYLOGLUCAN ENDOTRANSGLUCOSYLASE/HYDROLASE 24 (XTH24)	2.38358
AT4G30440	Encodes a UDP-D-glucuronate 4-epimerase involved in pectin biosynthesis in the cell wall and affects cell wall integrity and immunity to fungi and bacteria.	UDP-D-GLUCURONATE 4-EPIMERASE 1 (GAE1)	1.02912
AT4G30620	Homolog of STIC2, recent duplication.	STIC2 LIKE (STCL)	-1.51976
AT4G30660	Low temperature and salt responsive protein family		1.05218
AT4G30720	Encodes a putative oxidoreductase/electron carrier detected in the chloroplast stroma that is essential to ensure a correct electron flow through the photosynthetic chain and, hence, photosynthesis efficiency and normal growth. Mutations in the Col-0 allele result in pale green pigmentation and defective growth.	PIGMENT DEFECTIVE 327 (PDE327)	-1.2982
AT4G30800	Nucleic acid-binding, OB-fold-like protein		-1.6801
AT4G30840	Transducin/WD40 repeat-like superfamily protein	(NUP43)	-1.6762
AT4G30930	Encodes a ribosomal RPL21M protein that is localized to the mitochondrion and is involved in karyogamy during female gametophyte development and fertilization. Mutants display defects in both male and female gametophyte development (i.e.collapsed pollen and female gametophytes with unfused central cells).	NUCLEAR FUSION DEFECTIVE 1 (NFD1)	-1.06658
AT4G31120	Involved in vernalization. Required for epigenetic silencing of FLC, and for vernalization-mediated histone modification.	SHK1 BINDING PROTEIN 1 (SKB1)	-1.19563
AT4G31210	DNA topoisomerase, type IA, core		-4.72498
AT4G31480	Coatomer, beta subunit		-6.02039
AT4G31570	nucleoporin		-1.41485
AT4G31700	Encodes a putative ribosomal protein S6 (rps6a). RPS6A and RPS6B are fully redundant and essential during gametogenesis.	RIBOSOMAL PROTEIN S6 (RPS6)	-1.72477
AT4G31790	Tetrapyrrole (Corrin/Porphyrin) Methylase		-1.68773
AT4G31990	Encodes a plastid-localized aspartate aminotransferase. Does not display any PAT (glutamate/aspartate-prephenate aminotransferase) activity even in the presence of a high concentration of prephenate.	ASPARTATE AMINOTRANSFERASE 5 (ASP5)	-1.06676
AT4G32060	Encodes an EF-hand protein with homology to constituents of the mitochondrial Ca2+ uniporter machinery in mammals. MICU binds Ca2+ and localizes to the mitochondria in Arabidopsis. It is a negative regulator of mitochondrial calcium uptake. Mutants display elevated matrix calcium at steady state and modified calcium transient kinetics in vivo.	(MICU)	1.67836
AT4G32390	Nucleotide-sugar transporter family protein		-1.25295
AT4G32400	Encodes a plastidial nucleotide uniport carrier protein required to export newly synthesized adenylates into the cytosol.	SODIUM HYPERSENSITIVE 1 (SHS1)	-1.25665
AT4G32720	Encodes AtLa1, a member of the highly abundant phosphoprotein La proteins. Predominantly localized to the nucleoplasm and was also detected in the nucleolar cavity. Has RNA binding activity. Required for normal ribosome biogenesis and embryogenesis.	LA PROTEIN 1 (La1)	-1.16796
AT4G32810	Encodes a protein with similarity to carotenoid cleaving deoxygenases, the enzymes that cleave beta-carotene. Involved in the production of a graft transmissable signal to suppress axillary branching. Protein is localized to chloroplast stroma and expressed primarily in root tip. Mutants in the gene exhibit increased shoot branching, and light-dependent defects in hook opening and hypocotyl/root …	CAROTENOID CLEAVAGE DIOXYGENASE 8 (CCD8)	1.44522
AT4G32940	Encodes a vacuolar processing enzyme belonging to a novel group of cysteine proteinases that is expressed in vegetative organs and is upregulated in association with various types of cell death and under stressed conditions. They are essential in processing seed storage proteins and for mediating the susceptible response of toxin-induced cell death.	GAMMA VACUOLAR PROCESSING ENZYME (GAMMA-VPE)	1.87413
AT4G32950	Protein phosphatase 2C family protein		1.41365
AT4G33300	Encodes a member of the ADR1 family nucleotide-binding leucine-rich repeat (NB-LRR) immune receptors.	ADR1-LIKE 1 (ADR1-L1)	1.63444
AT4G33420	Peroxidase superfamily protein	PEROXIDASE 47 (PRX47)	1.37366
AT4G34490	CYCLASE ASSOCIATED PROTEIN	CYCLASE ASSOCIATED PROTEIN 1 (CAP1)	-1.1084
AT4G34630	prostatic spermine-binding-like protein		1.73911
AT4G34670	Ribosomal protein S3Ae		-1.0262
AT4G34740	Encodes glutamine 5-phosphoribosylpyrophosphate amidotransferase. Mutants are deficient in leaf, but not cotyledon, plastid and palisade cell development. Mutants exhibit defective chloroplast development under non-low light, suggesting that the defect in chloroplast development is caused by photo-oxidative damage. Plays role in differential development of vascular-associated cells. Demonstrates …	GLN PHOSPHORIBOSYL PYROPHOSPHATE AMIDOTRANSFERASE 2 (ASE2)	-2.47114
AT4G34830	Encodes MRL1, a conserved pentatricopeptide repeat protein, required for stabilization of rbcL mRNA.	MATURATION OF RBCL 1 (MRL1)	-1.37734
AT4G34900	xanthine dehydrogenase 2	XANTHINE DEHYDROGENASE 2 (XDH2)	-5.52768
AT4G34910	P-loop containing nucleoside triphosphate hydrolases superfamily protein		-2.13855
AT4G35080	high-affinity nickel-transport family protein		-1.07163
AT4G35770	Senescence-associated gene that is strongly induced by phosphate starvation. Transcripts are differentially regulated at the level of mRNA stability at different times of day. mRNAs are targets of the mRNA degradation pathway mediated by the downstream (DST) instability determinant.	SENESCENCE 1 (SEN1)	2.53657
AT4G36130	Ribosomal protein L2 family		-1.53698
AT4G36500	hypothetical protein		1.17257
AT4G36680	Ribosomal pentatricopeptide repeat protein	RIBOSOMAL PENTATRICOPEPTIDE REPEAT PROTEIN 7 (RPPR7)	-1.02715
AT4G37090	UDP-N-acetylmuramoyl-L-alanyl-D-glutamate-2, 6-diaminopimelate ligase		-2.01308
AT4G37190	plasma membrane, autoregulation-binding site, misato segment II, myosin-like, tubulin/FtsZ protein		-1.08374
AT4G37530	Peroxidase superfamily protein		1.08119
AT4G37680	heptahelical transmembrane protein HHP4	HEPTAHELICAL PROTEIN 4 (HHP4)	-4.56816
AT4G37910	mitochondrial heat shock protein 70-1	MITOCHONDRIAL HEAT SHOCK PROTEIN 70-1 (mtHsc70-1)	-1.37292
AT4G38100	CURVATURE THYLAKOID 1D-like protein	CURVATURE THYLAKOID 1D (CURT1D)	-2.49715
AT4G38500	Sept9 (DUF616)		-4.81473
AT4G38710	glycine-rich protein		-1.80265
AT4G38730	magnesium transporter, putative (DUF803)	ANTIVIRAL RNAI-DEFECTIVE 2H (AVI2H)	1.08565
AT4G39960	Molecular chaperone Hsp40/DnaJ family protein	DNA J PROTEIN A5 (DJA5)	-1.54077
AT5G01740	Nuclear transport factor 2 (NTF2) family protein		2.03462
AT5G01990	Auxin efflux carrier family protein	PIN-LIKES 6 (PILS6)	1.29036
AT5G02050	Mitochondrial glycoprotein family protein		-1.492
AT5G02230	Haloacid dehalogenase-like hydrolase (HAD) superfamily protein		1.20985
AT5G02490	Heat shock protein 70 (Hsp 70) family protein	(Hsp70-2)	-1.02604
AT5G02500	encodes a member of heat shock protein 70 family.	HEAT SHOCK COGNATE PROTEIN 70-1 (HSC70-1)	-1.50249
AT5G02610	Ribosomal L29 family protein		-1.50718
AT5G02870	Ribosomal protein L4/L1 family	RIBOSOMAL LARGE SUBUNIT 4 (RPL4)	-1.51295
AT5G02960	Ribosomal protein S12/S23 family protein		-1.56402
AT5G03300	Encodes adenosine kinase 2 (ADK2), a typical, constitutively expressed housekeeping enzyme. Shows a high sequence identity with ADK1. Involved in salvage synthesis of adenylates and methyl recycling. Enzyme activity is substantially inhibited in roots, siliques and dry seeds by an unknown compound. May contribute to cytokinin interconversion. The mRNA is cell-to-cell mobile.	ADENOSINE KINASE 2 (ADK2)	-1.11432
AT5G03740	HD2-type histone deacetylase HDAC. Involved in the ABA and stress responses. Mediates transcriptional repression	HISTONE DEACETYLASE 2C (HD2C)	-1.25126
AT5G03800	Encodes a protein with a large central domain of 14 internal pentatricopeptide motifs (some degenerate) arranged in tandem. Mutations in this locus result in embryo lethality.	EMBRYO DEFECTIVE 175 (EMB175)	-1.74256
AT5G04340	Encodes a C2H2 zinc finger transcription factor that coordinately activates phytochelatin-synthesis related gene expression and directly targets GSH1 by binding to its promoter to positively regulate Cd accumulation and tolerance.	ZINC FINGER OF ARABIDOPSIS THALIANA 6 (ZAT6)	1.62547
AT5G04430	Gene model AT5G04430.1 produces active protein. (BTS1S). Binds to ToMV genomic RNA and prevents viral multiplication.	BINDING TO TOMV RNA 1L (LONG FORM) (BTR1L)	-1.33925
AT5G04800	Ribosomal S17 family protein		-1.41214
AT5G04960	Encodes a protein that modulates the activity of pectin methylesterase within the cell wall.	PECTIN METHYLESTERASE46 (PME46)	-1.50768
AT5G05470	Encodes an eIF2alpha homolog that can be phosphorylated by GCN2 in vitro.	EUKARYOTIC TRANSLATION INITIATION FACTOR 2 ALPHA SUBUNIT (EIF2 ALPHA)	-1.62412
AT5G05500	Encodes Proline-rich protein-like PRPL1, controls elongation of root hairs.	(MOP10)	-1.15913
AT5G05600	Encodes a protein with similarity to flavonol synthases that is involved in the detoxifcation polycyclic aromatic hydrocarbons.One of 4 paralogs encoding a 2-oxoglutarate/Fe(II)-dependent oxygenases that hydroxylates JA to 12-OH-JA.	JASMONIC ACID OXIDASE 2 (JOX2)	1.486
AT5G05990	Mitochondrial glycoprotein family protein		-1.16651
AT5G06110	Encodes a ZRF1 chromatin regulator. Functions in regulating plant growth and development.	GONIDIALESS A/ZUOTIN RELATED FACTOR A2 (ATGLSA2)	-1.57019
AT5G06440	polyketide cyclase/dehydrase/lipid transport superfamily protein		-7.11692
AT5G06530	Encodes ABCG22, an ABC transporter gene. Mutation results in increased water transpiration and drought susceptibility.	ATP-BINDING CASSETTE G22 (ABCG22)	1.16078
AT5G06550	Encodes a HR demethylase that acts as a positive regulator of seed germination in the PHYB-PIL5-SOM pathway.	JUMONJI DOMAIN-CONTAINING PROTEIN 22 (JMJ22)	-1.86674
AT5G07090	Ribosomal protein S4 (RPS4A) family protein		-1.04375
AT5G07250	RHOMBOID-like protein 3	RHOMBOID-LIKE PROTEIN 3 (RBL3)	1.05453
AT5G07900	Mitochondrial transcription termination factor family protein		-1.66555
AT5G08020	Encodes a homolog of Replication Protein A. rpa70b mutants are hypersensitive to UV-B radiation and MMS treatments suggesting a role for this protein in DNA damage repair. The mRNA is cell-to-cell mobile.	RPA70-KDA SUBUNIT B (RPA70B)	-1.51853
AT5G08180	Ribosomal protein L7Ae/L30e/S12e/Gadd45 family protein		-1.65561
AT5G08350	GRAM domain-containing protein / ABA-responsive protein-like protein		2.367
AT5G08610	P-loop containing nucleoside triphosphate hydrolases superfamily protein	PIGMENT DEFECTIVE 340 (PDE340)	-1.46374
AT5G08620	Similar in sequence to DEAD-box RNA helicases. Binds RNA. Involved in drought, salt and cold stress responses.	STRESS RESPONSE SUPPRESSOR 2 (STRS2)	-1.03261
AT5G08750	RING/FYVE/PHD zinc finger superfamily protein		-4.62191
AT5G09440	EXORDIUM like 4	EXORDIUM LIKE 4 (EXL4)	1.9038
AT5G09510	Ribosomal protein S19 family protein		-1.85664
AT5G09590	heat shock protein 70 (Hsc70-5); nuclear	MITOCHONDRIAL HSO70 2 (MTHSC70-2)	-1.8869
AT5G09790	Encodes a SET-domain protein, a H3K27 monomethyltransferases required for chromatin structure and gene silencing. Regulates heterochromatic DNA replication. Contains a PCNA-binding domain. ATXR5 accumulates preferentially during the late G1 or S phase, suggesting that it plays a role in cell-cycle regulation or progression. A plant line expressing an RNAi construct directed against this gene has …	ARABIDOPSIS TRITHORAX-RELATED PROTEIN 5 (ATXR5)	-5.56223
AT5G10010	myosin-H heavy protein	HEAT INTOLERANT 4 (HIT4)	-1.76035
AT5G10290	leucine-rich repeat transmembrane protein kinase family protein		5.88376
AT5G10360	RPS6A and RPS6B are fully redundant and essential during gametogenesis.	EMBRYO DEFECTIVE 3010 (EMB3010)	-1.13492
AT5G10740	Protein phosphatase 2C family protein		1.40171
AT5G10840	Endomembrane protein 70 protein family	ENDOMEMBRANE PROTEIN 1 (EMP1)	-1.07385
AT5G10920	L-Aspartase-like family protein		-1.19336
AT5G11160	adenine phosphoribosyltransferase 5	ADENINE PHOSPHORIBOSYLTRANSFERASE 5 (APT5)	-1.91322
AT5G11200	One of two genes encoding an ATP-dependent RNA helicase that localizes predominantly to euchromatic regions of Arabidopsis nuclei, and associates with genes transcribed by RNA polymerase II independently from the presence of introns. It is not detected at non-transcribed loci. It interacts with ssRNA, dsRNA and dsDNA, but not with ssDNA. Its ATPase activity is stimulated by RNA and dsDNA and its …	HOMOLOG OF HUMAN UAP56 B (UAP56B)	-1.05163
AT5G11240	GHS40 encodes a WD40 protein, that is localized in the nucleus and nucleolus. In the presence of high glucose it negatively regulates the expression of abscisic acid degradation and signaling genes.	NUCLEAR GLUCOSE-RESPONSIVE WD40 PROTEIN1 (NUGWD1)	-2.00029
AT5G11270	Encodes a homeodomain transcription factor involved in mediating resistance to infection by necrotrophic pathogens dependent on perception of jasmonic acid through COI1. Expressed in the nucleus. Downregulated upon fungal infection. Also involved in drought tolerance.	OVEREXPRESSOR OF CATIONIC PEROXIDASE 3 (OCP3)	-1.78849
AT5G11450	PsbP domain protein (Mog1/PsbP/DUF1795-like photosystem II reaction center PsbP family protein)	PSBP DOMAIN PROTEIN 5 (PPD5)	-1.05969
AT5G11900	Translation initiation factor SUI1 family protein		-1.20456
AT5G12110	elongation factor 1-beta 1		-1.40818
AT5G13680	A subunit of Elongator, a histone acetyl transferase complex, consisting of six subunits (ELP1?ELP6), that copurifies with the elongating RNAPII in yeast and humans. Three Arabidopsis thaliana genes, encoding homologs of the yeast Elongator subunits ELP1, ELP3 (histone acetyl transferase), and ELP4 are responsible for the narrow leaf phenotype in elongata mutants and for reduced root growth that …	ABA-OVERLY SENSITIVE 1 (ABO1)	-1.07967
AT5G13800	Encodes a pheophytinase that is involved in chlorophyll breakdown. Its transcript levels increase during senescence and pph-1 mutants have a stay-green phenotype.	PHEOPHYTINASE (PPH)	1.9017
AT5G14040	Encodes a mitochondrial phosphate transporter. Modulates plant responses to salt stress.	PHOSPHATE TRANSPORTER 3;1 (PHT3;1)	-1.64489
AT5G14050	Transducin/WD40 repeat-like superfamily protein		-2.20083
AT5G14520	Encodes a nucleolar protein that plays an essential role in cell growth and survival through its regulation of ribosome biogenesis and mitotic progression.	PESCADILLO (PES)	-1.63094
AT5G14580	polyribonucleotide nucleotidyltransferase		-2.06357
AT5G14960	DP-E2F-like 2	DP-E2F-LIKE 2 (DEL2)	-5.31137
AT5G15030	paired amphipathic helix Sin3-like protein		5.68806
AT5G15510	TPX2 (targeting protein for Xklp2) protein family		-5.14692
AT5G15550	Transducin/WD40 repeat-like superfamily protein	ARABIDOPSIS THALIANA PESCADILLO ORTHOLOG (ATPEP2)	-1.45912
AT5G15650	RGP2 is a UDP-arabinose mutase that catalyzes the interconversion between the pyranose and furanose forms of UDP-L-arabinose. It appears to be required for proper cell wall formation. rgp1(at3g02230)/rgp2 double mutants have a male gametophyte lethal phenotype. RGP2 fusion proteins can be found in the cytosol and peripherally associated with the Golgi apparatus. RGP2 was originally identified as …	REVERSIBLY GLYCOSYLATED POLYPEPTIDE 2 (RGP2)	-1.36646
AT5G15810	tRNA (guanine(26)-N(2))-dimethyltransferase	TRNA METHYLTRANSFERASE 1B (TRM1B)	-1.31653
AT5G16130	Ribosomal protein S7e family protein		-1.47983
AT5G16610	hypothetical protein		-5.21461
AT5G16620	chloroplast protein import (Tic40)	TRANSLOCON AT THE INNER ENVELOPE MEMBRANE OF CHLOROPLASTS 40 (TIC40)	-1.58898
AT5G16750	Encodes a nucleolar localized WD-40 repeat protein that is preferentially expressed in dividing cells and is required for regulated division planes and embryo development.	TORMOZEMBRYO DEFECTIVE (TOZ)	-1.36507
AT5G16800	Acyl-CoA N-acyltransferases (NAT) superfamily protein		1.31761
AT5G16890	Exostosin family protein		4.30901
AT5G17310	UDP-glucose pyrophosphorylase 2	UDP-GLUCOSE PYROPHOSPHORYLASE 2 (UGP2)	-1.07157
AT5G17710	Chloroplast GrpE protein involved in chloroplastic response to heat stress and the correct oligomerization of the photosynthesis-related LHCII complex.	EMBRYO DEFECTIVE 1241 (EMB1241)	-2.12501
AT5G18140	Chaperone DnaJ-domain superfamily protein	DNA J PROTEIN A69 (DJC69)	1.02514
AT5G18420	CCR4-NOT transcription complex subunit	(NOT11)	-1.15636
AT5G18670	putative beta-amylase BMY3 (BMY3)	BETA-AMYLASE 3 (BMY3)	1.84906
AT5G19320	Encodes RAN GTPase activating protein 2. The protein is localized to the nuclear envelope during interphase.	RAN GTPASE ACTIVATING PROTEIN 2 (RANGAP2)	-1.05689
AT5G19430	Encodes a C3HC4-type RING finger E3 ubiquitin ligase of the RING/U-box superfamily whose expression is responsive to both phosphate (Pi) and phosphite (Phi) in both roots and shoots.	(C3HC4)	1.52525
AT5G19690	encodes an oligosaccharyl transferase involved response to high salt. Mutants are hypersensitive to high salt conditions The mRNA is cell-to-cell mobile.	STAUROSPORIN AND TEMPERATURE SENSITIVE 3-LIKE A (STT3A)	-1.05234
AT5G19750	Peroxisomal membrane 22 kDa (Mpv17/PMP22) family protein		-1.56023
AT5G19820	Encodes an importin that transports HYL1, a component of the microprocessor, from the cytoplasm to the nucleus to constitute functional microprocessor, thereby affecting miRNA processing. Knockdown amiR mutants significantly reduced nuclear portion of HYL1 protein and correspondingly compromised the pri-miRNA processing in the nucleus.	(KARYOPHERIN ENABLING THE TRANSPORT OF THE CYTOPLASMIC HYL1 (KETCH1)	-1.48354
AT5G19860	transmembrane protein, putative (Protein of unknown function, DUF538)		1.00291
AT5G20130	sulfate adenylyltransferase subunit		-1.63321
AT5G20160	Ribosomal protein L7Ae/L30e/S12e/Gadd45 family protein		-2.06913
AT5G20200	nucleoporin-like protein		-1.01818
AT5G20250	encodes a member of glycosyl hydrolase family 36. Expression is induced within 3 hours of dark treatment, in senescing leaves and treatment with exogenous photosynthesis inhibitor. Induction of gene expression was suppressed in excised leaves supplied with sugar. The authors suggest that the gene's expression pattern is responding to the level of sugar in the cell. The mRNA is cell-to-cell mobile.	DARK INDUCIBLE 10 (DIN10)	1.51054
AT5G20290	Ribosomal protein S8e family protein		-1.12648
AT5G20380	Encodes an inorganic phosphate transporter (PHT4;5).	PHOSPHATE TRANSPORTER 4;5 (PHT4;5)	-1.00347
AT5G20410	Encodes a type B monogalactosyldiacylglycerol (MGDG) synthase. Strongly induced by phosphate deprivation, and in non-photosynthetic tissues. Does not contribute to galactolipid synthesis under Pi-sufficient conditions but does under Pi starvation.	MONOGALACTOSYLDIACYLGLYCEROL SYNTHASE 2 (MGD2)	1.5783
AT5G20590	Encodes a member of the TBL (TRICHOME BIREFRINGENCE-LIKE) gene family containing a plant-specific DUF231 (domain of unknown function) domain. TBL gene family has 46 members, two of which (TBR/AT5G06700 and TBL3/AT5G01360) have been shown to be involved in the synthesis and deposition of secondary wall cellulose, presumably by influencing the esterification state of pectic polymers. A nomenclature…	TRICHOME BIREFRINGENCE-LIKE 5 (TBL5)	-1.25594
AT5G20600	ribosomal RNA processing-like protein		-1.30491
AT5G20620	encodes a ubiquitin polyprotein.	UBIQUITIN 4 (UBQ4)	1.18262
AT5G20700	senescence-associated family protein, putative (DUF581)		-1.55616
AT5G20990	Involved in molybdenum cofactor (Moco) biosynthesis, inserting Mo into Molybdopterin. sir loss-of-function mutants are resistant to sirtinol, a modulator of auxin signaling.	(B73)	-1.05878
AT5G22100	RNA cyclase family protein		-2.12516
AT5G22330	P-loop containing nucleoside triphosphate hydrolases superfamily protein	RESISTANCE TO PSEUDOMONAS SYRINGAE PV MACULICOLA INTERACTOR 1 (RIN1)	-1.03141
AT5G22440	Ribosomal protein L1p/L10e family		-1.23684
AT5G22640	EMB1211 is a MORN (multiple membrane occupation and recognition nexus) motif containing protein involved in embryo development and chloroplast biogenesis. The mRNA is cell-to-cell mobile.	EMBRYO DEFECTIVE 1211 (emb1211)	-1.63662
AT5G22650	Encodes a member of a plant-specific class of histone deacetylases. Controls the development of adaxial/abaxial leaf polarity. Its mRNA is widely expressed in stems, leaves, flowers and young siliques. Plant lines expressing RNAi constructs directed against this gene showed a marked reduction in agrobacterium-mediated root transformation.	HISTONE DEACETYLASE 2B (HD2B)	-2.042
AT5G22780	Adaptor protein complex AP-2, alpha subunit		-5.3581
AT5G22840	Protein kinase superfamily protein		-1.63417
AT5G22860	Serine carboxypeptidase S28 family protein		4.35561
AT5G23050	acyl-activating enzyme 17	ACYL-ACTIVATING ENZYME 17 (AAE17)	1.10902
AT5G23300	dihydroorotate dehydrogenase, catalyses fourth step of pyrimidine biosynthesis	PYRIMIDINE D (PYRD)	-1.49333
AT5G23310	Fe superoxide dismutase	FE SUPEROXIDE DISMUTASE 3 (FSD3)	-2.04068
AT5G23395	Encodes Mia40, a component of the mitochondrial intermembrane space assembly machinery involved in the import pathway of the small intermembrane space proteins.	MITOCHONDRIAL INTERMEMBRANE SPACE ASSEMBLY MACHINERY 40 (MIA40)	-1.21921
AT5G23420	Encodes HMGB6, a protein belonging to the subgroup of HMGB (high mobility group B) proteins. Localized in the nucleus. Binds to supercoiled DNA in vitro. HMGB6 is phosphorylated by protein kinase CK2alpha within its acidic C-terminal domain.	HIGH-MOBILITY GROUP BOX 6 (HMGB6)	-1.31038
AT5G23740	Encodes a putative ribosomal protein S11 (RPS11-beta).	RIBOSOMAL PROTEIN S11-BETA (RPS11-BETA)	-1.29537
AT5G23820	ML3 can be modified by NEDD8 and ubiquitin. ML3 expression is regulated by NAI1. ML3 expression is regulated by MeJA, ethylene and wounding. ml3-3 is more susceptible against infections with Alternaria brassicicola and more resistant against infections with Pseudomonas syringae DC3000.	MD2-RELATED LIPID RECOGNITION 3 (ML3)	-1.08841
AT5G24735	Has been identified as a translated small open reading frame by ribosome profiling.	SHORT OPEN READING FRAME 31 (SORF31)	1.11753
AT5G24840	tRNA (guanine-N-7) methyltransferase	TRNA METHYLTRANSFERASE 8A (TRM8A)	-1.06366
AT5G25080	Sas10/Utp3/C1D family		-1.22522
AT5G25757	RNA polymerase I-associated factor PAF67		-1.25
AT5G25780	member of eIF3b - eukaryotic initiation factor 3b	EUKARYOTIC TRANSLATION INITIATION FACTOR 3B-2 (EIF3B-2)	-1.29508
AT5G26340	Encodes a protein with high affinity, hexose-specific/H+ symporter activity. The activity of the transporter appears to be negatively regulated by phosphorylation. Importantly, microarray analysis, as well as the study of the expression of this gene in mutants involved in programmed cell death (PCD) demonstrated a tight correlation between this gene's expression and PCD.	(MSS1)	-1.10645
AT5G26360	TCP-1/cpn60 chaperonin family protein		-1.02687
AT5G26742	DEAD box RNA helicase (RH3)	EMBRYO DEFECTIVE 1138 (emb1138)	-1.98058
AT5G27120	SAR DNA-binding protein, putative, strong similarity to SAR DNA-binding protein-1 (Pisum sativum) GI:3132696; contains Pfam profile PF01798: Putative snoRNA binding domain; has similarity to MAR binding NOP58 protein The mRNA is cell-to-cell mobile.		-2.61605
AT5G27280	Zim17-type zinc finger protein		1.58034
AT5G27330	Prefoldin chaperone subunit family protein		-1.40765
AT5G27620	core cell cycle genes The mRNA is cell-to-cell mobile.	CYCLIN H;1 (CYCH;1)	-1.42235
AT5G27770	Ribosomal L22e protein family		-1.21953
AT5G27850	Ribosomal protein L18e/L15 superfamily protein	(RPL18C)	-1.31872
AT5G27920	F-box family protein		1.99184
AT5G27990	Pre-rRNA-processing protein TSR2, conserved region		-1.87196
AT5G28540	Encodes the luminal binding protein BiP, an ER-localized member of the HSP70 family. BiP is composed of an N-terminal ATP binding domain and a C-terminal domain that binds to hydrophobic patches on improperly/incompletely folded proteins in an ATP-dependent manner. Involved in polar nuclei fusion during proliferation of endosperm nuclei.	(BIP1)	-1.69126
AT5G35220	Membrane-associated and ATP-independent metalloprotease; EGY1 protein contains eight trans-membrane domains at its C-terminus, and carries out beta-casein degradation in an ATP-independent manner. EGY1 is required for development of both thylakoid grana and a well-organized lamellae system in chloroplast. Additionally, EGY1 is required for the accumulation of chlorophyll and chlorophyll a/b bindi…	ETHYLENE-DEPENDENT GRAVITROPISM-DEFICIENT AND YELLOW-GREEN 1 (EGY1)	-1.16652
AT5G35620	Cap-binding protein, binds to the 5' cap structure of nuclear-encoded mRNAs. Mutant is resistant to potyvirus infection.	LOSS OF SUSCEPTIBILITY TO POTYVIRUS 1 (LSP1)	-1.54698
AT5G35700	Encodes FIMBRIN5, an actin bundling factor required for pollen germination and pollen tube growth. Different members of the fimbrin/plastin family have diverged biochemically during evolution to generate either tight actin bundles or loose networks with distinct biochemical and biophysical properties. FIM4 generates both actin bundles and branched actin filaments whereas FIM5 only generates actin…	FIMBRIN5 (FIM5)	-1.46589
AT5G37475	Translation initiation factor eIF3 subunit		-1.97925
AT5G37500	Encodes a guard cell outward potassium channel. Belongs to the Shaker family K+ channel. This family includes five groups based on phylogenetic analysis (FEBS Letters (2007) 581: 2357): I (inward rectifying channel): AKT1 (AT2G26650), AKT5 (AT4G32500) and SPIK (also known as AKT6, AT2G25600); II (inward rectifying channel): KAT1 (AT5G46240) and KAT2 (AT4G18290); III (weakly inward rectifying chan…	GATED OUTWARDLY-RECTIFYING K+ CHANNEL (GORK)	4.92891
AT5G37720	Encodes a member of a family of proteins involved in export of RNAs from the nucleus and transcriptional coactivation.	(ALY4)	-4.38376
AT5G37740	Calcium-dependent lipid-binding (CaLB domain) family protein		1.04671
AT5G38290	Peptidyl-tRNA hydrolase family protein		-4.96808
AT5G38430	Encodes a member of the Rubisco small subunit (RBCS) multigene family: RBCS1A (At1g67090), RBCS1B (At5g38430), RBCS2B (At5g38420), and RBCS3B (At5g38410).	RUBISCO SMALL SUBUNIT 1B (RBCS1B)	-1.59719
AT5G38510	Rhomboid-related intramembrane serine protease family protein		4.41023
AT5G39740	Encodes a ribosomal protein RPL5B that is involved in ribosome biogenesis and plays a role in organ size control by promoting cell proliferation and preventing compensation in normal leaf development.	RIBOSOMAL PROTEIN L5 B (RPL5B)	-1.53618
AT5G39840	ATP-dependent RNA helicase		-1.53472
AT5G40480	embryo defective 3012	EMBRYO DEFECTIVE 3012 (EMB3012)	-1.08584
AT5G40690	histone-lysine N-methyltransferase trithorax-like protein		1.81805
AT5G40810	Cytochrome C1 family		-1.10937
AT5G41010	Non-catalytic subunit common to nuclear DNA-dependent RNA polymerases II, IV and V; homologous to budding yeast RPB12.	(NRPB12)	-1.54064
AT5G41080	Encodes a member of the glycerophosphodiester phosphodiesterase (GDPD) family.	GLYCEROPHOSPHODIESTER PHOSPHODIESTERASE 2 (GDPD2)	2.86002
AT5G41190	Encodes a cytoplasmic protein with RNA endonuclease activity. Mutants display aberrant RNA processing and male and female gametophyte development.	(NOB1)	-1.48351
AT5G41340	Belongs to Ubiquitin conjugating enzyme family. Gene expression is developmentally regulated.	UBIQUITIN CONJUGATING ENZYME 4 (UBC4)	1.02883
AT5G41880	DNA primase POLA3	(POLA3)	-1.57691
AT5G42020	Luminal binding protein (BiP2) involved in polar nuclei fusion during proliferation of endosperm nuclei.	(BIP2)	-2.16309
AT5G42130	Encodes a protein belonging to the mitochondrial carrier family and similar to animal mitoferrin but likely NOT to be located in the mitochondria, but rather in chloroplasts. It is likely to be involved in transporting iron into the chloroplast.	MITOFERRINLIKE1 (Mfl1)	-1.26849
AT5G42150	Glutathione S-transferase family protein		-1.19927
AT5G42860	CC2 is a plant specific gene that interacts with with the cellulose synthase complex and microtubules. It appears to play a role in localizing CESA to the membrane, microtuble dynamics , particularly during salt stress.	COMPANION OF CELLULOSE SYNTHASE 2 (CC2)	-1.22209
AT5G42970	encodes subunit 4 of COP9 signalosome complex. sequence is similar to a subunit of the 19S regulatory particle of the 26S proteasome. recessive mutation causes derepression of photomorphogenesis.	CONSTITUTIVE PHOTOMORPHOGENIC 8 (COP8)	-1.037
AT5G43400	plant/protein		-1.34623
AT5G43720	rRNA-processing EFG1-like protein (DUF2361)		-1.09617
AT5G43960	Nuclear transport factor 2 (NTF2) family protein with RNA binding (RRM-RBD-RNP motifs) domain-containing protein		-1.69891
AT5G44130	FASCICLIN-like arabinogalactan protein 13 precursor	FASCICLIN-LIKE ARABINOGALACTAN PROTEIN 13 PRECURSOR (FLA13)	1.48727
AT5G44370	Encodes an inorganic phosphate transporter (PHT4;6).	PHOSPHATE TRANSPORTER 4;6 (PHT4;6)	-1.52392
AT5G44635	minichromosome maintenance (MCM2/3/5) family protein	MINICHROMOSOME MAINTENANCE 6 (MCM6)	-1.88932
AT5G44785	Organellar Single-stranded DNA Binding protein. Decreases MMEJ on long ssDNA templates.	ORGANELLAR SINGLE-STRANDED DNA BINDING PROTEIN 3 (OSB3)	-4.34397
AT5G44920	Encodes a KASH domain protein that localizes to the nuclear envelope and affects nuclear morphology.	TIR-KASH PROTEIN (TIK)	1.33122
AT5G45140	Encodes a subunit of RNA polymerase III (aka RNA polymerase C).	NUCLEAR RNA POLYMERASE C2 (NRPC2)	-7.4997
AT5G45420	The gene encodes a MYB transcription factor belons to R2R3-MYB family of transcription factors. Knock-down mutant analysis indicates its role in root hair elongation.	MEMBRANE ANCHORED MYB (maMYB)	-1.16194
AT5G45775	Ribosomal L5P family protein		-1.24214
AT5G46280	Minichromosome maintenance (MCM2/3/5) family protein	MINICHROMOSOME MAINTENANCE 3 (MCM3)	-1.73121
AT5G46290	Encodes beta-ketoacyl-[acyl carrier protein] synthase I (KASI). Crucial for fatty acid synthesis. Plays a role in chloroplast division and embryo development.	3-KETOACYL-ACYL CARRIER PROTEIN SYNTHASE I (KASI)	-1.07565
AT5G46580	pentatricopeptide (PPR) repeat-containing protein	SUPPRESSOR OF THYLAKOID FORMATION 1 (SOT1)	-1.21597
AT5G46590	NAC domain containing protein 96	NAC DOMAIN CONTAINING PROTEIN 96 (NAC096)	5.08748
AT5G47210	Hyaluronan / mRNA binding family		-1.35841
AT5G47780	Encodes a protein with putative galacturonosyltransferase activity. The mRNA is cell-to-cell mobile.	GALACTURONOSYLTRANSFERASE 4 (GAUT4)	1.85444
AT5G47930	Zinc-binding ribosomal protein family protein		-1.17744
AT5G48240	Rrp15p protein		-2.49477
AT5G48540	receptor-like protein kinase-related family protein		1.06039
AT5G49220	hypothetical protein (DUF789)		-1.34103
AT5G49440	hypothetical protein		-1.62779
AT5G49480	AtCP1 encodes a novel Ca2+-binding protein, which shares sequence similarities with calmodulins. The expression of AtCP1 is induced by NaCl. The mRNA is cell-to-cell mobile.	CA2+-BINDING PROTEIN 1 (CP1)	-2.62077
AT5G49710	RING finger protein		1.2006
AT5G49910	Stromal heat shock protein involved in protein import into chloroplast. The mRNA is cell-to-cell mobile.	CHLOROPLAST HEAT SHOCK PROTEIN 70-2 (cpHsc70-2)	-1.86047
AT5G50310	Galactose oxidase/kelch repeat superfamily protein		-1.5049
AT5G50370	Adenylate kinase family protein		-1.58048
AT5G50460	secE/sec61-gamma protein transport protein		-1.19175
AT5G51070	ATP-dependent Clp protease regulatory subunit The mRNA is cell-to-cell mobile.	EARLY RESPONSIVE TO DEHYDRATION 1 (ERD1)	1.429
AT5G51440	HSP20-like chaperones superfamily protein	(HSP23.5)	-1.70588
AT5G51540	Mitochondrial ATP-independent protease	(ATOCT1)	-1.50613
AT5G52010	C2H2-like zinc finger protein		-1.36425
AT5G52180	transmembrane protein 161AB protein		-1.06436
AT5G52380	0		-2.02455
AT5G52470	Encodes a fibrillarin, a key nucleolar protein in eukaryotes which associates with box C/D small nucleolar RNAs (snoRNAs) directing 2'-O-ribose methylation of the rRNA. This gene also encodes a novel box C/D snoRNA, U60.1f in its fifth intron that accumulates in seedlings and that their targeted residue on the 25 S rRNA is methylated.	FIBRILLARIN 1 (FIB1)	-1.08821
AT5G52640	Encodes a cytosolic heat shock protein AtHSP90.1. AtHSP90.1 interacts with disease resistance signaling components SGT1b and RAR1 and is required for RPS2-mediated resistance. The mRNA is cell-to-cell mobile.	HEAT SHOCK PROTEIN 90.1 (HSP90.1)	-1.88353
AT5G52650	RNA binding Plectin/S10 domain-containing protein		-1.15869
AT5G53070	Ribosomal protein L9/RNase H1		-1.46705
AT5G53370	pectin methylesterase PCR fragment F	PECTIN METHYLESTERASE PCR FRAGMENT F (PMEPCRF)	1.18829
AT5G53400	Encodes BOBBER1 (BOB1), a non-canonical small heat shock protein required for both development and thermotolerance. BOB1 is cytoplasmic at basal temperatures but forms heat shock granules containing canonical small heat shock proteins at high temperatures. The mRNA is cell-to-cell mobile.	BOBBER1 (BOB1)	-1.15873
AT5G53770	Nucleotidyltransferase family protein	TRF4/5-LIKE (TRL)	-1.12737
AT5G54080	Encodes a homogentisate 1,2-dioxygenase that can convert homogentisate to malylacetoacetate and is likely to be involved in tyrosine catabolism.	HOMOGENTISATE 1,2-DIOXYGENASE (HGO)	1.64723
AT5G54910	DEA(D/H)-box RNA helicase family protein		-3.15924
AT5G54960	pyruvate decarboxylase-2	PYRUVATE DECARBOXYLASE-2 (PDC2)	1.22296
AT5G55510	Mitochondrial import inner membrane translocase subunit Tim17/Tim22/Tim23 family protein	HYPOTHETICAL PROTEIN 22 (HP22)	-1.50864
AT5G55630	Encodes AtTPK1 (KCO1), a member of the Arabidopsis thaliana K+ channel family of AtTPK/KCO proteins. AtTPK1 is targeted to the vacuolar membrane. Forms homomeric ion channels in vivo. Voltage-independent and Ca2+-activated K+ channel. Activated by 14-3-3 proteins.	TWO PORE K CHANNEL (KCO1)	-1.15215
AT5G55920	Encodes a homolog of the S. cerevisiae Nop2 that is involved in ribosome biogenesis and plays a role on organ size control by promoting cell proliferation and preventing compensation in normal leaf development.	OLIGOCELLULA 2 (OLI2)	-2.44518
AT5G56000	HEAT SHOCK PROTEIN 81.4	HEAT SHOCK PROTEIN 81.4 (Hsp81.4)	-1.92466
AT5G56010	A member of heat shock protein 90 (HSP90) gene family. Expressed in all tissues and abundant in root apical meristem, pollen and tapetum. Expression is NOT heat-induced but induced by IAA and NaCl. Overexpression reduced tolerance to heat and conferred higher tolerance to calcium. The mRNA is cell-to-cell mobile.	HEAT SHOCK PROTEIN 81-3 (HSP81-3)	-1.60693
AT5G56030	A member of heat shock protein 90 (HSP90) gene family. Expressed in all tissues and abundant in root apical meristem, pollen and tapetum. Expression is NOT heat-induced but induced by IAA and NaCl. Interacts with HsfA1d in the cytosol and the nucleus and negatively regulates HsfA1d. Did not bind to AtHsfA4c. The mRNA is cell-to-cell mobile.	HEAT SHOCK PROTEIN 81-2 (HSP81-2)	-1.87974
AT5G56360	Encodes PSL4, beta-subunit of endoplasmic reticulum-resident glucosidase II, which is essential for stable accumulation and quality control of the elf18 receptor EFR but not the flg22 receptor FLS2. The mRNA is cell-to-cell mobile.	PRIORITY IN SWEET LIFE 4 (PSL4)	-1.25577
AT5G56670	Ribosomal protein S30 family protein		-1.30491
AT5G56710	Ribosomal protein L31e family protein		-1.57991
AT5G56740	Encodes an enzyme with histone acetyltransferase activity. Histone H4 is the primary substrate for the enzyme. Prior acetylation of lysine 12 of histone H4 reduces radioactive acetylation by HAG2. HAG2 acetylates histone H4 lysine 12.	HISTONE ACETYLTRANSFERASE OF THE GNAT FAMILY 2 (HAG2)	-1.25944
AT5G56950	Encodes a member of a small gene family of proteins with similarity to nucleosome assembly proteins.May function in nucleotide excision repair. Loss of function mutations have no obvious visible phenotypes but do seem to affect transcription of NER related genes. Plants mutated in three ubiquitously expressed NAP1 genes (NAP1;1~NAP1;3) and organ-specifically expressed NAP1;4 gene show hypersensit…	NUCLEOSOME ASSEMBLY PROTEIN 1;3 (NAP1;3)	-2.09761
AT5G57120	nucleolar/coiled-body phosphoprotein		-2.28822
AT5G57280	Gene encodes a methyltransferase-like protein involved in pre-rRNA processing.	ROOT INITIATION DEFECTIVE 2 (RID2)	-2.22976
AT5G57870	Encodes a putative eukaryotic translation initiation factor The mRNA is cell-to-cell mobile.	EUKARYOTIC TRANSLATION INITIATION FACTOR ISOFORM 4G1 (eIFiso4G1)	-6.42324
AT5G57990	Encodes a ubiquitin-specific protease.	UBIQUITIN-SPECIFIC PROTEASE 23 (UBP23)	-1.26103
AT5G58250	YCF54	EMBRYO DEFECTIVE 3143 (EMB3143)	-1.14409
AT5G58420	Ribosomal protein S4 (RPS4A) family protein		-1.51745
AT5G58480	O-Glycosyl hydrolases family 17 protein		-1.04382
AT5G58790	hypothetical protein		4.07676
AT5G59180	Non-catalytic subunit specific to DNA-directed RNA polymerase II; the ortholog of budding yeast RPB7	(NRPB7)	-1.62229
AT5G59480	Haloacid dehalogenase-like hydrolase (HAD) superfamily protein		-1.38227
AT5G59850	Ribosomal protein S8 family protein		-2.05095
AT5G60030	hypothetical protein		-1.86815
AT5G60390	GTP binding Elongation factor Tu family protein	(EF1ALPHA)	-1.55105
AT5G60670	Ribosomal protein L11 family protein	RIBOSOMAL PROTEIN LIKE 12C (RPL12C)	-1.64278
AT5G60790	member of GCN subfamily	ATP-BINDING CASSETTE F1 (ABCF1)	-1.64938
AT5G60960	Encodes PNM1 (for PPR protein localized to the nucleus and mitochondria 1), a PPR protein that is dual localized to mitochondria and nuclei. Loss of PNM1 function in mitochondria, but not in nuclei, is lethal for the embryo. In mitochondria, it is associated with polysomes and may play a role in translation.	PPR PROTEIN LOCALIZED TO THE NUCLEUS AND MITOCHONDRIA 1 (PNM1)	-1.28498
AT5G60980	Nuclear transport factor 2 (NTF2) family protein with RNA binding (RRM-RBD-RNP motifs) domain-containing protein	(NTF2)	-1.00661
AT5G60990	DEA(D/H)-box RNA helicase family protein	RNA HELICASE10 (RH10)	-1.97929
AT5G61000	Replication factor-A protein 1-like protein	(RPA70D)	-1.28496
AT5G61020	evolutionarily conserved C-terminal region 3	EVOLUTIONARILY CONSERVED C-TERMINAL REGION 3 (ECT3)	-2.55868
AT5G61170	Ribosomal protein S19e family protein		-1.73624
AT5G61500	autophagy-related (ATG) gene	(ATG3)	1.12925
AT5G61790	calnexin 1	CALNEXIN 1 (CNX1)	-2.24144
AT5G61960	A member of mei2-like gene family, predominantly plant-based family of genes encoding RNA binding proteins with characteristic presence of a highly conserved RNA binding motif first described in the mei2 gene of the fission yeast S. pombe. In silico analyses reveal nine mei2 -like genes in A. thaliana. They were grouped into four distinct clades, based on overall sequence similarity and subfamily…	MEI2-LIKE PROTEIN 1 (ML1)	-1.28335
AT5G62440	Encodes a protein DOMINO1 that belongs to a plant-specific gene family sharing a common motif present in the tomato DEFECTIVE CHLOROPLASTS AND LEAVES (LeDCL) protein. DOMINO1 is located in the nucleus. Arabidopsis embryos carrying the domino1 mutation grow slowly in comparison with wild type embryos and reach only the globular stage at desiccation. The primary defect of the mutation at the cellul…		-2.50279
AT5G62865	hypothetical protein		1.24554
AT5G63140	purple acid phosphatase 29	PURPLE ACID PHOSPHATASE 29 (PAP29)	-1.46541
AT5G63370	CDKG1 interacts with the splicing factor RSZ33 to regulate proper splicing of Cals5 Pre-mRNA.	CYCLIN-DEPENDENT KINASE G1 (CDKG1)	6.55522
AT5G63500	transmembrane protein, putative (DUF 3339)		1.34759
AT5G63570	Encodes a protein with homology to glutamate-1-semialdehyde 2,1-aminomutase catalyzing the conversion of glutamate-1-semialdehyde (GSA) into 5-amino levulinate. The expression of this gene was demonstrated to be light-induced. The mRNA is cell-to-cell mobile.	GLUTAMATE-1-SEMIALDEHYDE-2,1-AMINOMUTASE (GSA1)	-1.08705
AT5G63850	Amino acid transporter whose expression is downregulated by dehydration.	AMINO ACID PERMEASE 4 (AAP4)	1.00389
AT5G64050	Glutamate-tRNA ligase. Targeted to mitochondria and chloroplast. Its inactivation causes developmental arrest of chloroplasts and mitochondria in Nicotiana benthamiana.	GLUTAMATE TRNA SYNTHETASE (ERS)	-1.5378
AT5G64140	Encodes a putative ribosomal protein S28.	RIBOSOMAL PROTEIN S28 (RPS28)	-1.15891
AT5G64250	Aldolase-type TIM barrel family protein		1.21366
AT5G64420	DNA polymerase V family		-1.51846
AT5G64430	Octicosapeptide/Phox/Bem1p family protein		1.01419
AT5G64550	loricrin-like protein		1.31102
AT5G64580	Strong interaction with TIC inner envelope protein translocon which consists of Tic20/Tic56/Tic100/Tic214(Ycf1)(DOI:10.1105/tpc.18.00357).	EMBRYO DEFECTIVE 3144 (EMB3144)	-1.2016
AT5G65900	DEA(D/H)-box RNA helicase family protein		-1.59028
AT5G65910	BSD domain-containing protein		1.0268
AT5G66050	Wound-responsive family protein		1.08392
AT5G66160	Encodes a receptor homology region transmembrane domain, ring H2 motif protein involved in transport of storage proteins to protein storage vacuoles. Localized to endoplasmic reticulum and co-localizes with DIP positive vesicles and to the trans-golgi network when complexed with RMR2.	RECEPTOR HOMOLOGY REGION TRANSMEMBRANE DOMAIN RING H2 MOTIF PROTEIN 1 (RMR1)	1.433
AT5G66170	Encodes a thiosulfate sulfurtransferase/rhodanese.	SULFURTRANSFERASE 18 (STR18)	1.02136
AT5G66410	Encodes a protein that functions in microtubule assembly. Plants with reduced levels of both PLP3a (At3g50960) and PLP3b show defects in cytokinesis, cortical microtubule array formation, oriented cell growth, and maintenance of proper ploidy.	PHOSDUCIN-LIKE PROTEIN 3 HOMOLOG (PLP3b)	-1.03754
AT5G66540	U3 small nucleolar ribonucleoprotein		-2.33529
AT5G66690	UGT72E2 is an UDPG:coniferyl alcohol glucosyltransferase which glucosylates sinapyl- and coniferyl aldehydes as well as sinapyl- and coniferyl alcohol. The enzyme is thought to be involved in lignin metabolism. A knockdown mutant line (72E2KD) was obtained using RNAi silencing. A twofold reduction in coniferyl alcohol 4-<i>O</i>-glucoside and sinapyl alcohol 4-<i>O</i>-glucoside was detected in t…	(UGT72E2)	1.21004
AT5G66750	Protein is similar to SWI2/SNF2 chromatin remodeling proteins. DDM1 is appears to act as a chromatin-remodeling ATPase involved in cytosine methylation in CG and non-CG contexts. Involved in gene silencing and maintenance of DNA methylation and histone methylation. Hypomethylation of many genomic regions occurs in ddm1 mutants, and can cause several phenotypic abnormalities, but some loci, such a…	CHROMATIN REMODELING 1 (CHR1)	-1.23052
AT5G66930	meiotically up-regulated protein	AUTOPHAGY-RELATED 101 (ATG101)	2.23549
AT5G67080	member of MEKK subfamily	MITOGEN-ACTIVATED PROTEIN KINASE KINASE KINASE 19 (MAPKKK19)	1.73883
AT5G67240	small RNA degrading nuclease 3	SMALL RNA DEGRADING NUCLEASE 3 (SDN3)	-1.71074
AT5G67400	root hair specific 19	ROOT HAIR SPECIFIC 19 (RHS19)	-1.40592
AT5G67510	Translation protein SH3-like family protein		-1.45561
