# Supplementary material for: Light regulates alternative splicing outcomes via the TOR kinase pathway
Source: Cell Rep. Author manuscript; Available in PMC 2021 Oct 26. (PMC8547716; doi:10.1016/j.celrep.2021.109676)
Supplement: Supplementary Materials [file NIHMS1745235-supplement-Supplementary_Materials.zip › 1-s2.0-S2211124721011207-mmc6.xlsx]

## Sheet: Table S5
Locus	Gene description	Gene name	deltaPS [Glc+torin2/Glc]	p-value
AT4G12290	Copper amine oxidase family protein	COPPER AMINE OXIDASE (CUAO)	-1	0.000144328
AT4G32060	Encodes an EF-hand protein with homology to constituents of the mitochondrial Ca2+ uniporter machinery in mammals. MICU binds Ca2+ and localizes to the mitochondria in Arabidopsis. It is a negative regulator of mitochondrial calcium uptake. Mutants display elevated matrix calcium at steady state and modified calcium transient kinetics in vivo.	(MICU)	0.244007	0.000439833
AT5G45140	Encodes a subunit of RNA polymerase III (aka RNA polymerase C).	NUCLEAR RNA POLYMERASE C2 (NRPC2)	0.592474	0.000638345
AT1G23480	encodes a gene similar to cellulose synthase	CELLULOSE SYNTHASE-LIKE A3 (CSLA03)	0.148702	0.000638345
AT5G37720	Encodes a member of a family of proteins involved in export of RNAs from the nucleus and transcriptional coactivation.	(ALY4)	-0.100745	0.000811621
AT5G15510	TPX2 (targeting protein for Xklp2) protein family		0.349528	0.00201309
AT1G15125	S-adenosyl-L-methionine-dependent methyltransferases superfamily protein		1	0.00201309
AT1G33700	Beta-glucosidase, GBA2 type family protein		-1	0.00343964
AT5G57870	Encodes a putative eukaryotic translation initiation factor The mRNA is cell-to-cell mobile.	EUKARYOTIC TRANSLATION INITIATION FACTOR ISOFORM 4G1 (eIFiso4G1)	-0.0341115	0.00353624
AT3G14610	putative cytochrome P450	CYTOCHROME P450, FAMILY 72, SUBFAMILY A, POLYPEPTIDE 7 (CYP72A7)	0.0902587	0.00353624
AT1G60630	Leucine-rich repeat protein kinase family protein		0.937738	0.00353624
AT3G27906	hypothetical protein		0.252713	0.00353624
AT3G09720	P-loop containing nucleoside triphosphate hydrolases superfamily protein	RNA HELICASE 57 (RH57)	-0.242791	0.00353624
AT4G25940	ENTH/ANTH/VHS superfamily protein	(PICALM2B)	0.67943	0.00353624
AT4G26600	S-adenosyl-L-methionine-dependent methyltransferases superfamily protein	(NOP2B)	0.771622	0.00360726
AT3G21250	member of MRP subfamily	ATP-BINDING CASSETTE C8 (ABCC8)	0.500081	0.00373399
AT1G18890	encodes a calcium-dependent protein kinase whose gene expression is induced by dehydration and high salt. Kinase activity could not be detected in vitro.	CALCIUM-DEPENDENT PROTEIN KINASE 1 (CDPK1)	-0.0595801	0.00373403
AT3G11280	Putative transcription factors interacting with the gene product of VHA-B1 (vacuolar ATPase subunit B1; as shown through yeast two-hybrid assay).		0.088652	0.00373403
AT1G26440	uptake assays in yeast mutants indicated this splice variant is a cellular importer for allantoin, uracil and xanthine	UREIDE PERMEASE 5 (UPS5)	0.24786	0.00428428
AT5G11160	adenine phosphoribosyltransferase 5	ADENINE PHOSPHORIBOSYLTRANSFERASE 5 (APT5)	0.331466	0.00431594
AT1G51370	F-box/RNI-like/FBD-like domains-containing protein		-0.716047	0.00431594
AT1G48030	Encodes a mitochondrial lipoamide dehydrogenase whose expression is induced by light.	MITOCHONDRIAL LIPOAMIDE DEHYDROGENASE 1 (mtLPD1)	0.147452	0.0048789
AT4G28830	S-adenosyl-L-methionine-dependent methyltransferases superfamily protein		0.754839	0.00549052
AT3G21070	Encodes a protein with NAD(H) kinase activity.	NAD KINASE 1 (NADK1)	0.0561825	0.00848331
AT3G27320	alpha/beta-Hydrolases superfamily protein		-0.147608	0.00915565
AT5G09790	Encodes a SET-domain protein, a H3K27 monomethyltransferases required for chromatin structure and gene silencing. Regulates heterochromatic DNA replication. Contains a PCNA-binding domain. ATXR5 accumulates preferentially during the late G1 or S phase, suggesting that it plays a role in cell-cycle regulation or progression. A plant line expressing an RNAi construct directed against this gene has …	ARABIDOPSIS TRITHORAX-RELATED PROTEIN 5 (ATXR5)	0.581854	0.00915565
AT1G54460	TPX2 (targeting protein for Xklp2) protein family		-0.152082	0.00917552
AT1G09470	NEAP3 is a member of a small family containing coiled-coil domains, a nuclear localization signal and a C-terminal predicted transmembrane domain. It localizes to the nuclear periphery. Mutants have altered nuclear morphology and chromatin structure.	(ATNEAP3)	0.645885	0.00917552
AT3G11880	transmembrane protein, putative (Protein of unknown function DUF2359, transmembrane)		0.110221	0.00991187
AT2G17060	Disease resistance protein (TIR-NBS-LRR class) family		0.72749	0.010137
AT1G22750	transmembrane protein		-0.163432	0.0118129
AT1G17410	Nucleoside diphosphate kinase family protein		-0.615295	0.0119434
AT1G44910	Binds the carboxyl-terminal domain (CTD) of the largest subunit of RNA polymerase II and functions as a scaffold for RNA processing machineries.	PRE-MRNA-PROCESSING PROTEIN 40A (PRP40A)	0.281355	0.0122374
AT5G10290	leucine-rich repeat transmembrane protein kinase family protein		0.102915	0.0122374
AT5G26780	Encodes a protein with serine hydroxymethyltransferase activity which is thought to be localized in the mitochondrial matrix. SHM2 expression fails to rescue the conditional lethal phenotype of the shm1-1 mutant, defective in SHM1.	SERINE HYDROXYMETHYLTRANSFERASE 2 (SHM2)	-0.124391	0.0122374
AT1G52260	Encodes a protein disulfide isomerase-like (PDIL) protein, a member of a multigene family within the thioredoxin (TRX) superfamily. Unlike several other PDI family members, transcript levels for this gene are not up-regulated in response to three different chemical inducers of ER stress (dithiothreitol, beta-mercaptoethanol, and tunicamycin).	PDI-LIKE 1-5 (PDIL1-5)	0.92808	0.0122374
AT1G19130	RmlC-like jelly roll fold protein		0.18976	0.0123782
AT1G57770	FAD/NAD(P)-binding oxidoreductase family protein		-0.0940785	0.012624
AT1G10300	GTPase involved in HA - and ABA-mediated signaling pathways, particularly during defense respnses to pathogens. A truncated version of NOG1-2 has been detected in Col-0, Ler-0, Rsch-4 ecotypes. Functions similarly to the paralogous gene NOG1-1.	(NOG1-2)	0.765029	0.0126727
AT3G46590	Encodes a protein that specifically binds plant telomeric DNA (TTTAGGG)n repeats. Involved in bending DNA. Expressed throughout the plant with highest levels in flowers.	TRF-LIKE 1 (TRFL1)	-0.228993	0.013055
AT1G08300	no vein-like protein	NO VEIN-LIKE (NVL)	0.488715	0.013055
AT5G67550	transmembrane protein		-1	0.013055
AT5G45780	Encodes one of a group of LRR-RLKs, designated as CLAVATA3 INSENSITIVE RECEPTOR KINASES (CIKs), that act as co-receptors and have essential roles in regulating CLV3-mediated stem cell homeostasis.	CLAVATA3 INSENSITIVE RECEPTOR KINASE 4 (CIK4)	-0.350228	0.0141276
AT4G28350	Concanavalin A-like lectin protein kinase family protein	L-TYPE LECTIN RECEPTOR KINASE VII.2 (LECRK-VII.2)	0.507187	0.0147721
AT1G16690	Enhancer of polycomb-like transcription factor protein		-0.175157	0.0158073
AT2G47410	WD40 domain-containing protein		0.321547	0.0160854
AT5G14960	DP-E2F-like 2	DP-E2F-LIKE 2 (DEL2)	0.90102	0.0160854
AT4G31480	Coatomer, beta subunit		-0.0355552	0.0172038
AT5G37500	Encodes a guard cell outward potassium channel. Belongs to the Shaker family K+ channel. This family includes five groups based on phylogenetic analysis (FEBS Letters (2007) 581: 2357): I (inward rectifying channel): AKT1 (AT2G26650), AKT5 (AT4G32500) and SPIK (also known as AKT6, AT2G25600); II (inward rectifying channel): KAT1 (AT5G46240) and KAT2 (AT4G18290); III (weakly inward rectifying chan…	GATED OUTWARDLY-RECTIFYING K+ CHANNEL (GORK)	-0.774795	0.0179841
AT5G55580	Encodes a mitochondrial transcription termination factor (mTERF) family protein. The gene product is targeted to the chloroplast and mutants are affected in chloroplast development. Mutants, named as twirt1 (twr-1), display altered root meristem function resulting in short roots. Mutation also affects shoot meristem function.	(MTERF9)	0.523679	0.0182258
AT5G58980	Neutral/alkaline non-lysosomal ceramidase	NEUTRAL CERAMIDASE3 (ATNCER3)	0.625148	0.0182258
AT3G51940	oxidoreductase/transition metal ion-binding protein		-0.906636	0.0182738
AT1G48050	Ku80 and ku70 form the heterodimer complex Ku, required for proper maintenance of the telomeric C strand. Ku regulates the extension of the telomeric G strand. Interacts with WEX, and this interaction stimulates the WEX exonuclease activity. Binds double stranded DNA breaks as a heterodimer with Ku70, involved in non-homologous end joining repair. Mutants are defective in T-DNA integration. Over …	(KU80)	-0.322254	0.0186903
AT5G16610	hypothetical protein		0.195331	0.0186903
AT1G75150	DNA ligase-like protein		-0.690368	0.0186903
AT3G50500	encodes a member of SNF1-related protein kinases (SnRK2) whose activity is activated by ionic (salt) and non-ionic (mannitol) osmotic stress. Enzyme involved in the ABA signaling during seed germination, dormancy and seedling growth.	SNF1-RELATED PROTEIN KINASE 2.2 (SNRK2.2)	-0.0175058	0.0199987
AT3G58050	hypothetical protein		0.413872	0.020446
AT3G58580	Encodes a protein that is involved in mRNA processing and localized to cytoplasmic p-bodies. Double mutants with CCR4a show decreased sensitivity to high concentrations of sucrose. Involved in starch and sucrose metabolism.	(ATCCR4B)	0.0230907	0.0206116
AT1G01690	Encodes a novel plant-specific protein that is involved in meiotic double strand break formation.	PUTATIVE RECOMBINATION INITIATION DEFECTS 3 (PRD3)	-0.4818	0.0206377
AT2G38680	5-nucleotidase / magnesium ion binding protein		0.185662	0.0206377
AT5G47100	member of AtCBLs (Calcineurin B-like Calcium Sensor Proteins. CBL9 interacts with and targets CIPK23 to the plasma membrane in vivo.	CALCINEURIN B-LIKE PROTEIN 9 (CBL9)	0.123075	0.0206377
AT2G36720	Acyl-CoA N-acyltransferase with RING/FYVE/PHD-type zinc finger domain-containing protein		-0.479788	0.0209245
AT3G17680	Kinase interacting (KIP1-like) family protein		0.278702	0.0209245
AT4G14830	17.6 kDa class II heat shock protein	HEAT SHOCK PROTEIN 20-LIKE PROTEIN 1 (HSP1)	-0.478281	0.0209245
AT1G08360	Ribosomal protein L1p/L10e family		0.0060872	0.0215164
AT1G08030	Encodes a tyrosylprotein sulfotransferase (TPST). This protein is a 500-aa type I transmembrane protein that shows no sequence similarity to animal TPSTs. Activity confirmed by protein expression in yeast. TPST is expressed throughout the plant body, and the highest levels of expression are in the root apical meristem. TPST acts in the auxin pathway to maintain postembryonic root stem cell niche …	TYROSYLPROTEIN SULFOTRANSFERASE (TPST)	-0.341602	0.0215164
AT5G06440	polyketide cyclase/dehydrase/lipid transport superfamily protein		0.253735	0.0215164
AT4G27800	Choroplast protein phosphatase TAP38/PPH1 is required for efficient dephosphorylation of the LHCII anthena and state transition from state 2 to state 1.	THYLAKOID-ASSOCIATED PHOSPHATASE 38 (TAP38)	-0.081606	0.0215164
AT3G21465	adenylyl cyclase		0.111413	0.0219362
AT4G36648	other_RNA		-0.503281	0.0219362
AT1G27660	basic helix-loop-helix (bHLH) DNA-binding superfamily protein		0.889421	0.0223941
AT3G14550	Encodes a protein with geranylgeranyl pyrophosphate synthase activity involved in isoprenoid biosynthesis. The enzyme appears to be targeted to the chloroplast in epidermal cells and guard cells of leaves, and in etioplasts in roots.	GERANYLGERANYL PYROPHOSPHATE SYNTHASE 3 (GGPS3)	-0.723341	0.0223941
AT3G01540	RNA HELICASE DRH1	DEAD BOX RNA HELICASE 1 (DRH1)	0.189403	0.0231373
AT1G57540	40S ribosomal protein		0.390596	0.0231373
AT3G53570	a member of a CDC2-related kinase subfamily, the LAMMER kinases. activates STE12-dependent functions in yeast.	FUS3-COMPLEMENTING GENE 1 (FC1)	0.486313	0.023679
AT1G31360	Encodes a (d)NTP-dependent 3'->5' DNA helicase. This protein can also disrupt D loop structures and may mediate branch migration of Holliday junctions when tested in vitro. The unwinding activity of the enzyme depends on the presence of divalent cations (Mg2+, Mn2+, or Ca2+, but not Zn2+).(d)NTPs are also required with ATP and dATP supporting the greatest amount of DNA unwinding in vitro.	RECQ HELICASE L2 (RECQL2)	-0.408229	0.023679
AT5G11460	FCS like zinc finger 10 is induced during energy starvation through SnRK1 signaling. Mutants accumulate more SnRK1alpha1 which results in the inhibition of seedling growth under favorable growth conditions. Increased SnRK1 activity in the mutant also results in the downregulation of TOR signaling (DOI:10.1111/tpj.13854).	FCS LIKE ZINC FINGER 10 (FLZ10)	-0.175651	0.0240409
AT3G15990	Encodes sulfate transporter Sultr3;4.	SULFATE TRANSPORTER 3;4 (SULTR3;4)	-0.802106	0.0242335
AT2G33510	CFL1 is a negative regulator of cuticle development. Overexpression of CFL1 causes defects in cuticle formation. Interacts with FBH1, FBH3 and HDG1 to regulate cuticle formation. The physical interaction requires the C terminal 50 amino acids.	(CFL1)	0.025937	0.0243516
AT4G02540	Cysteine/Histidine-rich C1 domain family protein		-0.180894	0.0243516
AT1G64430	Pentatricopeptide repeat (PPR) superfamily protein		-0.136553	0.0243516
AT5G04060	S-adenosyl-L-methionine-dependent methyltransferases superfamily protein		0.0555992	0.0243516
AT1G54820	Protein kinase superfamily protein		-0.0933278	0.0243516
AT3G58270	phospholipase-like protein (PEARLI 4) with TRAF-like domain protein		-0.734314	0.0243516
AT5G15030	paired amphipathic helix Sin3-like protein		-0.696883	0.0243516
AT3G61570	This gene is predicted to encode a protein that functions as a Golgi apparatus structural component known as a golgin in mammals and yeast. A fluorescently-tagged version of GC3 co-localizes with Golgi markers, and this localization appears to be replicated using the C-terminal (161 aa) portion of the protein.	GRIP-RELATED ARF-BINDING DOMAIN-CONTAINING PROTEIN 1 (GDAP1)	0.585364	0.0243516
AT3G08840	D-alanine-D-alanine ligase family		-0.311528	0.0243516
AT5G12360	Encodes a protein that protects meiotic centromere cohesion.	PATRONUS 2 (PANS2)	0.622617	0.0243516
AT3G61480	Quinoprotein amine dehydrogenase, beta chain-like		-0.189212	0.0243516
AT1G12450	SNARE associated Golgi protein family		-0.178513	0.0243516
AT5G44785	Organellar Single-stranded DNA Binding protein. Decreases MMEJ on long ssDNA templates.	ORGANELLAR SINGLE-STRANDED DNA BINDING PROTEIN 3 (OSB3)	-0.0544793	0.0253568
AT5G14530	Encodes a low molecular weight nuclear WDR protein which displays functional homology to the Swd2 protein, an essential subunit of the yeast histone methylation COMPASS complex. APRF1 acts upstream of FLC and promotes flowering under long day conditions.	ANTHESIS PROMOTING FACTOR 1 (APRF1)	0.0935535	0.0254409
AT1G01760	denosine deaminases acting on tRNA	ORTHOLOG OF YEAST TAD1 (TAD1)	-0.705444	0.02615
AT5G45170	Haloacid dehalogenase-like hydrolase (HAD) superfamily protein		0.049898	0.0262477
AT4G38100	CURVATURE THYLAKOID 1D-like protein	CURVATURE THYLAKOID 1D (CURT1D)	-0.118429	0.0263618
AT2G42780	transcription elongation factor B polypeptide		-0.0500964	0.0264053
AT2G41250	Haloacid dehalogenase-like hydrolase (HAD) superfamily protein		0.0372379	0.0265568
AT1G70505	transmembrane protein		0.704352	0.0265568
AT3G29390	Nuclear localized K-homology containing protein that interacts with AS1.	RS2-INTERACTING KH PROTEIN (RIK)	-0.159816	0.0265568
AT1G70550	NEP-interacting protein, putative (DUF239)		-0.442294	0.0265568
AT5G02860	Pentatricopeptide repeat (PPR) superfamily protein		0.756956	0.0265568
AT3G54000	TIP41-like protein		-0.465186	0.0265568
AT4G23250	cysteine-rich receptor-like protein kinase 17	EMBRYO DEFECTIVE 1290 (emb1290)	0.142309	0.0274243
AT4G19500	nucleoside-triphosphatase/transmembrane receptor/nucleotide binding/ATP binding protein		0.333599	0.0282896
AT3G06190	Encodes a member of the MATH-BTB domain proteins (BPMs) that directly interact with and target for proteasomal degradation the class I homeobox-leucine zipper (HD-ZIP) transcription factor ATHB6. Known members include AT5G19000 (BPM1), AT3G06190 (BPM2), AT2G39760 (BPM3), AT3G03740 (BPM4), AT5G21010 (BPM5) and AT3G43700 (BPM6).	BTB-POZ AND MATH DOMAIN 2 (BPM2)	-0.0604903	0.0282896
AT3G43590	zinc knuckle (CCHC-type) family protein		0.0507242	0.0282896
AT1G03250	R3H domain protein		-0.108726	0.0285881
AT1G22400	UDP-Glycosyltransferase superfamily protein	(UGT85A1)	0.0576433	0.0289925
AT5G58750	Putative PRISE (progesterone 5&#946;-reductase and/or iridoid synthase-like 1,4-enone reductases).	PROGESTERONE 5&#946;-REDUCTASE (PRISE)	-0.876975	0.0289925
AT4G14300	Belongs to a member of the RNA-binding glycine-rich (RBG) gene superfamily.	RNA-BINDING GLYCINE-RICH PROTEIN D4 (RBGD4)	-0.230418	0.0315575
AT5G47780	Encodes a protein with putative galacturonosyltransferase activity. The mRNA is cell-to-cell mobile.	GALACTURONOSYLTRANSFERASE 4 (GAUT4)	-0.0529098	0.0317889
AT1G60545	Natural antisense transcript overlaps with AT1G60540		-0.227775	0.0317889
AT5G11720	Glycosyl hydrolases family 31 protein	ALPHA-GLUCOSIDASE (AGLU1)	-0.133253	0.0328485
AT4G02120	Cytidine triphosphate synthase.	CTP SYNTHASE 3 (CTPS3)	-0.214906	0.0328768
AT4G18970	GDSL-motif esterase/acyltransferase/lipase. Enzyme group with broad substrate specificity that may catalyze acyltransfer or hydrolase reactions with lipid and non-lipid substrates.		0.0734799	0.0329846
AT2G47940	Encodes DegP2 protease (DEGP2); nuclear gene for chloroplast product.	DEGRADATION OF PERIPLASMIC PROTEINS 2 (DEG2)	-0.0952278	0.0348243
AT2G20280	Zinc finger C-x8-C-x5-C-x3-H type family protein		-0.0154667	0.0350711
AT4G30680	Initiation factor eIF-4 gamma, MA3		-0.38747	0.0350711
AT4G37330	member of CYP81D	CYTOCHROME P450, FAMILY 81, SUBFAMILY D, POLYPEPTIDE 4 (CYP81D4)	-0.0333258	0.0357961
AT1G25290	RHOMBOID-like protein 10	RHOMBOID-LIKE PROTEIN 10 (RBL10)	0.135269	0.0357976
AT5G17700	MATE efflux family protein		-0.0637179	0.035891
AT5G64813	The LIP1 gene encodes a small GTPase that influences the light input pathway of the plant circadian network. An MBP:LIP1 fusion protein has GTP hydrolyzing abilities in vitro. In plants, LIP1 seems to play a negative role in regulating circadian period that can be suppressed by light. LIP1 also seems to negatively affect light-pulse-dependent resetting of the clock, especially during the first po…	LIGHT INSENSITIVE PERIOD1 (LIP1)	0.0501163	0.035891
AT1G18720	ER membrane protein, putative (DUF962)		0.216627	0.0358913
AT5G03500	Encodes together with its paralog MED7A a subunit of the middle module of the transcriptional co-regulator Mediator complex. Regulates genes required for normal development of etiolated seedlings.	MED7B (MED7B)	0.107315	0.0358913
AT1G03090	MCCA is the biotinylated subunit of the dimer MCCase, which is involved in leucine degradation. Both subunits are nuclear coded and the active enzyme is located in the mitochondrion.	(MCCA)	-0.415228	0.037748
AT2G21410	Vacuolar proton ATPase subunit VHA-a isoform 2. Localized in the tonoplast. Required for efficient nutrient storage but not for sodium accumulation.	VACUOLAR PROTON ATPASE A2 (VHA-A2)	-0.0402982	0.037748
AT3G21710	transmembrane protein	VASCULAR-RELATED UNKNOWN PROTEIN 1 (VUP1)	-0.204694	0.037748
AT4G12750	Homeodomain-like transcriptional regulator		0.93999	0.037748
AT1G34220	Regulator of Vps4 activity in the MVB pathway protein	IST1-LIKE 1 (ISTL1)	-0.0313567	0.0381285
AT3G24440	Encodes Vernalization Insensitive 3-like 1 (VIL1). VIL1 is involved in the photoperiod and vernalization of Arabidopsis by regulating expression of the related floral repressors Flowering Locus C (FLC) and Flowering Locus M (FLM). VIL1, along with VIN3 (Vernalization Insensitive 3) is necessary for the chromatin modification to FLC and FLM.	VERNALIZATION 5 (VRN5)	0.298503	0.0388586
AT3G63290	2-oxoglutarate (2OG) and Fe(II)-dependent oxygenase superfamily protein		0.187073	0.0395584
AT4G00660	RNAhelicase-like 8	RNAHELICASE-LIKE 8 (RH8)	0.058583	0.0398518
AT3G53920	Encodes a sigma-like transcription factor, Sigma 3 (SIG3 or SIGC). As a subunit of chloroplast RNA polymerase, SIG3 confers the ability to recognize promoter sequences on the core enzyme. SIG3 transcribes specifically the psbN gene in plastids.	RNAPOLYMERASE SIGMA-SUBUNIT C (SIGC)	0.123783	0.0398518
AT2G42010	phospholipase D (PLDbeta)	PHOSPHOLIPASE D BETA 1 (PLDBETA1)	0.0515743	0.0402314
AT4G33990	Tetratricopeptide repeat (TPR)-like superfamily protein	EMBRYO DEFECTIVE 2758 (EMB2758)	-0.744085	0.0409694
AT2G35800	Encodes a predicted calcium-dependent S-adenosyl methionine carrier.	S-ADENOSYL METHIONINE TRANSPORTER-LIKE (SAMTL)	0.0378869	0.0415785
AT5G56150	ubiquitin-conjugating enzyme 30	UBIQUITIN-CONJUGATING ENZYME 30 (UBC30)	0.149727	0.0415785
AT1G71697	Encodes choline kinase. mRNA levels are increased in response to wounding. The mRNA is cell-to-cell mobile.	CHOLINE KINASE 1 (CK1)	-0.0570677	0.0415785
AT3G63310	Mediates cell elongation in brassinosteroid signaling.	BRZ-INSENSITIVE-LONG HYPOCOTYLS 4 (BIL4)	0.192017	0.0415785
AT5G01990	Auxin efflux carrier family protein	PIN-LIKES 6 (PILS6)	0.0918966	0.0420338
AT3G20150	Kinesin motor family protein		0.0610837	0.0421261
AT3G59000	F-box/RNI-like superfamily protein		-0.604885	0.0422142
AT2G16970	Major facilitator superfamily protein	MATERNAL EFFECT EMBRYO ARREST 15 (MEE15)	-1	0.0424194
AT1G59580	encodes a mitogen-activated kinase involved in innate immunity The mRNA is cell-to-cell mobile.	MITOGEN-ACTIVATED PROTEIN KINASE HOMOLOG 2 (MPK2)	-0.11183	0.0431984
AT2G26210	Ankyrin repeat family protein		0.355839	0.0431984
AT4G36090	oxidoreductase, 2OG-Fe(II) oxygenase family protein	ATALKBH9C (ALKBH9C)	0.114062	0.0431984
AT1G16800	P-loop containing nucleoside triphosphate hydrolases superfamily protein		-0.356662	0.0431984
AT1G55280	Lipase/lipooxygenase, PLAT/LH2 family protein		-0.522572	0.0431984
AT5G51070	ATP-dependent Clp protease regulatory subunit The mRNA is cell-to-cell mobile.	EARLY RESPONSIVE TO DEHYDRATION 1 (ERD1)	0.088755	0.0433504
AT4G11610	C2 calcium/lipid-binding plant phosphoribosyltransferase family protein	MULTIPLE C2 DOMAIN AND TRANSMEMBRANE REGION PROTEIN 7 (MCTP7)	-0.683054	0.0437852
AT3G61898	transmembrane protein		-0.659261	0.0443202
AT2G36000	Mitochondrial transcription termination factor family protein	EMBRYO DEFECTIVE 3114 (EMB3114)	0.187206	0.0449769
AT1G47490	RNA-binding protein 47C	RNA-BINDING PROTEIN 47C (RBP47C)	0.118793	0.0452525
AT2G23370	cyclin delta-3		-0.277206	0.0452525
AT2G26980	encodes a serine-threonine protein kinase whose expression increases in response to abscisic acid, cold, drought, high salt, and wounding conditions. The gene is expressed in developing seeds and seedlings. Lines carrying a T-DNA insertions have reduced germination efficiency and expression of cold, high-salt, and abscisic acid marker genes are altered, but not drought-response markers.	CBL-INTERACTING PROTEIN KINASE 3 (CIPK3)	0.216415	0.0458739
AT2G18630	transmembrane protein, putative (DUF677)		0.0860184	0.0458739
AT4G36580	AAA-type ATPase family protein		0.708821	0.0458739
AT1G54730	Major facilitator superfamily protein		0.274024	0.0464546
AT1G50890	ARM repeat superfamily protein		-0.0774321	0.0468799
AT2G22250	Encodes a prokaryotic-type plastidic aspartate aminotransferase with glutamate/aspartate-prephenate aminotransferase (PAT) activity.	ASPARTATE AMINOTRANSFERASE (AAT)	-0.109636	0.0481563
