# Supplementary material for: Light regulates alternative splicing outcomes via the TOR kinase pathway
Source: Cell Rep. Author manuscript; Available in PMC 2021 Oct 26. (PMC8547716; doi:10.1016/j.celrep.2021.109676)
Supplement: Supplementary Materials [file NIHMS1745235-supplement-Supplementary_Materials.zip › 1-s2.0-S2211124721011207-mmc7.xlsx]

## Sheet: Table S6
Gene ID (locus)	Oligo name	Sequence	Source
At-RS31 (AT3G61860)	RS31-Fw	cggttgttcgacaagtatg	Petrillo et al., 2014	RT-PCR splicing
	RS31-Rv	tgtaggcttcagatttgaag	Petrillo et al., 2014
	RS31n-Spl-Fw	tcggatctggaacggttg	This paper
	RS31n-Spl-Rv	cagtgtctttgtaggcttcag	This paper
At-SR30 (AT1G09140)	SR30-Fw	gctatacagctctgtctcaag	This paper
	SR30-E6-Fw	catgcgcaaagctggagatg	This paper
	SR30-Rv	tttcattttcaaccagatatcac	This paper
At-U2AF65A (AT4G36690)	U2AF65-Fw	ggatgagcttagagatgatgagg	This paper
	U2AF65-E10-Fw	tgcacagcagcaaatagctt	This paper
	U2AF65-Rv	ggcctgccactggctgaccattgg	This paper
RIK (AT3G29390)	JB1859	tagcagttgatcgtgcagca	This paper
	JB1860	tcaaggcttcctgaaccacg	This paper
	JB1861	tatcaaatggtggcccctcg	This paper
	JB1862	tggtggaggaggaggcatta	This paper
APT5 (AT5G11160)	JB1869	tagagatgcatgttggcgct	This paper
	JB1870	acaacttcagctccttggct	This paper
RPP2A (AT4G19500)	JB1863	aggcactcgaacgatgactg	This paper
	JB1864	caaccaggtgatccagggac	This paper
SCL30 (AT3G55460)	SCL30F	ctcctcgacgtggatatggt	This paper
	SCL30R	accttcatagccaggggagt	This paper
SCL33 (AT1G55310)	SCL33F	ctccgtcgttcctcaccaccg	This paper
	SCL33R	gttccccacatgttccatag	This paper
SR34a (AT3G49430)	SRp34F	ttggcttcagaccaaatcttc	This paper
	SRp34R	ttcttttggccattttcacc	This paper
SRT2 (AT5G09230)	SRT2-Fw	ctccgcggaataaattagccc	This paper
	SRT2-Rv	ctcacaaaccgtctgcatcc	This paper
Gene ID	Oligo name	Sequence	Source
At-RS31 (AT3G61860)	mRNA1-Fw1	agtgttcgtcggcaatttcg	This paper	RT-qPCR
mRNA1	mRNA1,3-Rv	ctttgcccattcaactgataacc	This paper
	mRNA1-Fw2	cgagtggacatgaaatctggata	This paper
At-RS31	mRNA3-Fw	tgtgctttcttttgttgcaggata	This paper
mRNA3	mRNA3-Rv	ctttgcccattcaactgataacc	This paper
	mRNA1,3-Rv	ctttgcccattcaactgataacc	This paper
At-RS31	RS31-Fw	acactttgagccctatggtaag	This paper
total expression	RS31-Rv	atcatctctttcatcgtcatctttc	This paper
HRE (AT1G72360)	HRE1-Fw	ggcctctgccttatccctctgt	Licausi et al., 2010
hipoxia-responsive	HRE1-Rv	gcgtaaacccgtctcagtgagtg	Licausi et al., 2011
At-PP2a (AT1G13320)	PP2A-Fw	taacgtggccaaaatgatgc	Petrillo et al., 2014
house-keeping	PP2A-Rv	gttctccacaaccgcttggt	Petrillo et al., 2014
